# Supplementary material for: Identifying ADGRG1 as a specific marker for tumor-reactive T cells in acute myeloid leukemia
Source: Exp Hematol Oncol. 2024 Sep 6;13:92. doi: 10.1186/s40164-024-00560-0 (PMC11380426; doi:10.1186/s40164-024-00560-0)
Supplement: Supplementary file 1 — Supplementary Material 1 [file 40164_2024_560_MOESM1_ESM.xlsx]

## Sheet: Table S1
Table S1. The clinical characteristics of AML patients with RUNX1::RUNX1T1 for single-cell sequencing.
Sample	Sex	Age at diagnosis	WBC (×10^9/L)	HGB (g/L)	PLT (×10^9/L)	Karyotype	Mutation (AAchange)
P01	Female	16	27.7	68	33	46,XX,t(8;21)(q22;q22.1)[17]/45,idem,-X,add(1)(q44)[3]	FLT3-ITD; PRF1-p.T450M; KIT-p.D816Y; KMT2C-p.S753_Y754delinsWL*; RAD21-p.Y73*
P02	Male	15	91.06	80	77	46,XY,t(8;21)(q22;q22.1)[3]/45,X,-Y,t(8;21)[5]/46,XY[1]	FLT3-p.M578T，NF1-p.R1306Q
P03	Female	31	32.38	78	40	46,X,i(X)(q10),t(8;21)(q22;q22.1)[6]	FLT3-ITD; KIT-p.D816V/p.N822K/p.D419delD; HNRNPK-p.P285R; FAT1-p.R782H
P04	Male	45	62.9	82	24	45,X,-Y,t(8;21)(q22;q22.1)[19]/46,XY[1]	DNMT3B-p.G198W; PRKDC-p.Y1086H; KIT-p.D816V; ZBTB7A-p.R49C; FLT3-p.D835Y; MAP2K1-p.S377C
P05	Male	38	13.9	56	16	46,XY,t(5;12)(q31;p13),t(8;21)(q22;q22)[18]/45,idem,-Y[4]	ASXL2-p.E430fs*1; SETD1B-p.R1639Q; PTPRD-p.E1360Q; KIT-p.D816V

## Sheet: Table S2
Table S2. The differentially expressed genes in tumor-reactive T cells and bystander T cells (adjusted p-value < 0.05).
Gene	Score	log2FoldChange	p-value	adjusted p-value
NKG7	73.7339	7.53016	0	0
CST7	68.6556	6.92902	0	0
EFHD2	67.8128	6.556	0	0
HLA-A	66.215	1.14723	0	0
GZMH	66.2069	7.74054	0	0
SH3BGRL3	63.9016	2.01063	0	0
CRIP1	62.0577	4.84342	0	0
CCL5	61.553	6.90503	0	0
ZEB2	60.3059	6.72451	0	0
PRF1	59.6017	6.25393	0	0
AHNAK	59.532	5.6496	0	0
GZMB	58.3673	7.09308	0	0
CD99	57.8249	4.28033	0	0
HLA-B	56.9943	1.12241	0	0
PTPRCAP	55.302	4.72662	0	0
BHLHE40	55.2325	6.06867	0	0
KLF6	53.5688	3.22171	0	0
FGFBP2	53.4089	6.3729	0	0
HLA-C	52.7363	0.87301	0	0
HLA-E	50.8581	1.15227	0	0
CALM1	50.8089	1.69284	0	0
TGFB1	50.4302	3.78075	0	0
PLEK	50.3385	5.77338	0	0
PFN1	49.7794	1.02622	0	0
LGALS1	49.04	5.20945	0	0
FLNA	49.0026	3.9835	0	0
ABHD17A	48.9315	4.03502	0	0
GNLY	48.7665	6.40985	0	0
CYBA	48.4359	2.20693	0	0
KLRD1	48.1711	5.40308	0	0
S100A4	48.09	3.18323	0	0
CD81	47.7777	4.23264	0	0
ARL4C	47.6958	3.33367	0	0
SYNE1	47.3114	4.64991	0	0
GNG2	46.8571	3.90065	0	0
CTSW	46.547	3.43848	0	0
IFITM1	46.4411	2.90025	0	0
ITGB2	46.2974	3.1063	0	0
LSP1	46.2058	2.75695	0	0
SLC9A3R1	45.9066	4.0092	0	0
RNASEK	45.6278	3.79732	0	0
IFNG	45.1034	5.68165	0	0
ANXA1	44.8238	4.14927	0	0
PTPRC	44.7147	2.05549	0	0
IL32	44.41	1.5013	0	0
SRGN	44.4036	2.56627	0	0
CCL4	44.369	5.26631	0	0
UBC	44.3205	1.38876	0	0
GNAI2	43.8078	3.37553	0	0
HSP90AA1	43.5891	2.26426	0	0
IFITM2	43.4204	2.23688	0	0
S100A10	43.338	2.43081	0	0
GAPDH	42.7883	1.47694	0	0
CFL1	42.3333	1.07929	0	0
CLIC1	42.2163	3.45457	0	0
CD8A	41.9527	0.80109	0	0
TAGLN2	41.8207	2.87361	0	0
S1PR5	41.7997	5.45917	0	0
GZMA	41.7017	4.71826	0	0
HLA-DRB1	41.6793	4.70247	0	0
KLF2	41.2549	2.60496	0	0
RHOA	40.787	2.58849	0	0
TBX21	40.7542	5.17616	0	0
PTP4A2	40.726	3.10488	0	0
CD74	40.4229	2.66552	0	0
KLRK1	40.2346	3.64629	0	0
MT-ATP8	40.2164	3.5304	0	0
RAP1B	40.1371	2.92271	0	0
LCP1	40.0001	2.87361	0	0
ADGRG1	39.7608	5.75414	0	0
EMP3	38.9552	2.25279	0	0
CALR	38.8691	2.59417	0	0
HSPA5	38.304	2.62685	0	0
TPM3	38.2826	2.22352	0	0
SQSTM1	37.7347	3.22609	0	0
RHOB	37.623	3.85573	9.03979891723653e-310	1.91e-307
IL2RG	37.6175	2.39656	0	2.33e-307
FCRL6	37.142	4.88928	5.91e-302	1.21e-299
CTSC	36.8432	3.57423	3.75e-297	7.59e-295
PMAIP1	36.746	3.78301	1.35e-295	2.71e-293
SYNE2	36.6491	3.42994	4.73e-294	9.44e-292
ITGA4	35.7876	3.27593	1.72e-280	3.4e-278
MSN	35.76	2.73354	4.63e-280	9.07e-278
MYL12B	35.7207	2.05708	1.89e-279	3.68e-277
RAC2	35.7143	2.12743	2.37e-279	4.59e-277
MATK	35.6539	3.62014	2.05e-278	3.92e-276
ZFP36	35.4597	1.89864	2.05e-275	3.89e-273
SPON2	35.4232	4.3651	7.51e-275	1.41e-272
YWHAZ	35.4119	1.9167	1.12e-274	2.1e-272
HLA-DPA1	35.3993	3.70387	1.75e-274	3.26e-272
ITGB1	35.3459	3.88558	1.16e-273	2.14e-271
MAP3K8	35.325	4.09088	2.43e-273	4.47e-271
MT-ND4L	35.2402	2.2973	4.84e-272	8.8e-270
SSBP4	34.8537	3.2523	3.75e-266	6.77e-264
PPIB	34.6835	2.24916	1.4e-263	2.51e-261
KLRG1	34.2839	3.76807	1.36e-257	2.41e-255
S100A6	33.9239	1.3867	2.95e-252	5.17e-250
PIK3R1	33.8914	3.00311	8.93e-252	1.55e-249
IQGAP1	33.8067	3.01401	1.57e-250	2.72e-248
TGFBR3	33.6701	4.44289	1.59e-248	2.73e-246
PPIA	33.5058	1.37569	3.97e-246	6.8e-244
MYO1G	33.3422	3.24902	9.43e-244	1.6e-241
FYN	33.1419	2.83304	7.42e-241	1.25e-238
GADD45B	33.1147	2.37949	1.82e-240	3.04e-238
B2M	32.9326	0.425011	7.5e-238	1.24e-235
JUND	32.7555	2.71298	2.53e-235	4.18e-233
ATP6V0C	32.7524	2.8857	2.81e-235	4.61e-233
ARPC5L	32.7009	3.22514	1.51e-234	2.47e-232
HLA-DPB1	32.4237	3.22564	1.27e-230	2.06e-228
ARF6	32.3232	2.50899	3.3e-229	5.31e-227
MBP	32.2377	2.99558	5.23e-228	8.34e-226
GZMM	32.163	2.16039	5.8e-227	9.16e-225
HOPX	31.5337	3.56654	3e-218	4.64e-216
CD247	31.5044	2.55908	7.56e-218	1.16e-215
OPTN	31.4519	3.27806	3.96e-217	6.07e-215
PYHIN1	31.3362	3.88917	1.5e-215	2.28e-213
CDK17	31.3176	2.93144	2.69e-215	4.06e-213
GABARAP	31.2859	2.64431	7.25e-215	1.09e-212
PSMB9	31.1384	2.43221	7.27e-213	1.09e-210
YWHAQ	31.1159	2.58121	1.47e-212	2.19e-210
TNF	31.0824	4.09352	4.16e-212	6.18e-210
LITAF	30.9977	2.1405	5.78e-211	8.54e-209
SELPLG	30.9565	2.93831	2.07e-210	3.05e-208
ITGAL	30.8534	3.16982	5.04e-209	7.38e-207
CAST	30.8297	2.89873	1.05e-208	1.53e-206
C12orf75	30.7704	3.12167	6.52e-208	9.45e-206
GSTP1	30.4599	2.42347	8.85e-204	1.27e-201
EZR	30.3727	2.48225	1.26e-202	1.8e-200
FCGR3A	30.3429	4.37699	3.12e-202	4.45e-200
TAGAP	30.3199	2.61727	6.27e-202	8.9e-200
HNRNPA2B1	30.2952	1.53619	1.33e-201	1.87e-199
TLN1	30.2302	2.83208	9.5e-201	1.34e-198
PDIA3	30.2146	2.21251	1.52e-200	2.14e-198
ANXA6	30.13	2.47986	1.96e-199	2.74e-197
SUN2	30.0826	2.25125	8.18e-199	1.14e-196
H3F3B	29.8997	0.6174	1.99e-196	2.75e-194
ZAP70	29.7453	2.41913	1.99e-194	2.75e-192
SMAD7	29.6113	3.60467	1.07e-192	1.45e-190
HCST	29.4366	1.17141	1.87e-190	2.52e-188
MAPRE2	29.3643	2.60878	1.57e-189	2.11e-187
HIST1H1E	29.2589	2.94845	3.46e-188	4.62e-186
SAT1	29.1736	2.22934	4.2e-187	5.59e-185
ARL6IP5	28.9448	2.18133	3.26e-184	4.33e-182
TSC22D3	28.8684	0.868665	2.98e-183	3.94e-181
APOBEC3G	28.8562	3.13103	4.24e-183	5.57e-181
CFLAR	28.7125	2.85245	2.67e-181	3.49e-179
YPEL3	28.6275	2.56033	3.05e-180	3.98e-178
PPP3CC	28.6087	2.82695	5.23e-180	6.8e-178
PTMS	28.6034	4.51634	6.1e-180	7.89e-178
TNFRSF1B	28.5881	3.50903	9.43e-180	1.22e-177
SRRM2	28.5714	2.14601	1.52e-179	1.95e-177
DUSP1	28.5653	0.840335	1.82e-179	2.32e-177
WIPF1	28.5413	2.34881	3.6e-179	4.58e-177
PLAAT4	28.5267	1.93193	5.47e-179	6.94e-177
LIME1	28.4527	2.61726	4.51e-178	5.67e-176
TLE5	28.4512	1.58268	4.71e-178	5.91e-176
BRD2	28.3309	2.22029	1.44e-176	1.8e-174
MRPL10	28.3278	3.14384	1.57e-176	1.96e-174
ACTN4	28.2911	3.32843	4.44e-176	5.51e-174
C1orf21	28.2503	4.227	1.41e-175	1.74e-173
RASSF1	28.1742	2.7938	1.21e-174	1.49e-172
MYH9	28.1687	2.26455	1.41e-174	1.73e-172
HSP90B1	27.9254	2.09877	1.31e-171	1.6e-169
IQGAP2	27.7613	3.06248	1.27e-169	1.54e-167
ADGRE5	27.6793	2.42839	1.24e-168	1.5e-166
SYTL3	27.6586	2.99847	2.2e-168	2.64e-166
IRF1	27.616	2.01223	7.14e-168	8.5e-166
C5orf56	27.5327	2.70388	7.14e-167	8.46e-165
NFATC2	27.5279	3.15497	8.14e-167	9.61e-165
PRSS23	27.246	4.83365	1.85e-163	2.18e-161
SH2D2A	27.2239	3.00205	3.38e-163	3.97e-161
PNRC1	27.0965	1.83879	1.08e-161	1.26e-159
H1FX	27.0621	2.43332	2.75e-161	3.19e-159
MYL6	26.9052	1.07209	1.91e-159	2.19e-157
PPP1R15A	26.8928	1.80159	2.67e-159	3.05e-157
AKAP13	26.8335	2.25638	1.32e-158	1.5e-156
TUBB4B	26.8016	2.35395	3.1e-158	3.52e-156
IER5	26.6606	2.3801	1.35e-156	1.52e-154
SRSF7	26.5473	1.28156	2.76e-155	3.1e-153
XCL2	26.4838	4.09144	1.49e-154	1.67e-152
ITGB7	26.4095	2.5741	1.07e-153	1.19e-151
STK10	26.4007	2.38804	1.34e-153	1.49e-151
TNFAIP3	26.3953	1.69708	1.55e-153	1.72e-151
OASL	26.3435	4.01865	6.09e-153	6.73e-151
CD3E	26.2669	0.431132	4.58e-152	5.04e-150
TPST2	26.1999	2.57578	2.66e-151	2.92e-149
CLEC2B	26.0593	2.29845	1.05e-149	1.15e-147
MAP1LC3B	25.9975	2.21116	5.29e-149	5.76e-147
ANXA2	25.9812	3.05842	8.08e-149	8.78e-147
CAPNS1	25.9505	2.47506	1.8e-148	1.94e-146
JUN	25.9274	1.14628	3.27e-148	3.53e-146
DYNC1H1	25.9134	2.5216	4.7e-148	5.06e-146
UBE2S	25.8326	2.31745	3.82e-147	4.09e-145
CAPN2	25.7921	2.60923	1.09e-146	1.16e-144
GPS2	25.7894	2.41438	1.17e-146	1.24e-144
ACTB	25.7756	0.488559	1.67e-146	1.77e-144
RABGAP1L	25.7176	2.81139	7.42e-146	7.85e-144
DOK2	25.6965	2.74059	1.28e-145	1.35e-143
PREX1	25.6242	2.7131	8.19e-145	8.58e-143
STOM	25.5493	3.06006	5.59e-144	5.83e-142
SKAP1	25.5467	2.24034	5.97e-144	6.21e-142
APMAP	25.5415	2.82467	6.82e-144	7.08e-142
ABI3	25.4447	3.2319	8.09e-143	8.36e-141
NFKBIA	25.4277	1.15328	1.25e-142	1.29e-140
GNB2	25.418	2.19188	1.59e-142	1.64e-140
CD3G	25.4142	1.75787	1.76e-142	1.8e-140
CTSD	25.3723	2.26859	5.1e-142	5.2e-140
ATP2B4	25.35	3.3686	8.99e-142	9.15e-140
HNRNPL	25.3447	2.13067	1.03e-141	1.04e-139
MCL1	25.2802	1.92463	5.28e-141	5.33e-139
HSPA8	25.1342	1.2897	2.1e-139	2.12e-137
PPP2R5C	25.1269	2.33754	2.53e-139	2.54e-137
RSRP1	25.1227	1.68092	2.81e-139	2.82e-137
TAF10	25.0815	2.20918	7.92e-139	7.88e-137
MACF1	25.0688	2.40688	1.09e-138	1.08e-136
CCNH	25.0448	2.10682	1.99e-138	1.97e-136
ZBTB38	24.9669	2.9615	1.4e-137	1.38e-135
TXNIP	24.9416	1.32331	2.63e-137	2.59e-135
IER2	24.9293	1.35585	3.58e-137	3.51e-135
LRRFIP1	24.9169	1.94575	4.88e-137	4.77e-135
FMNL1	24.8172	2.28897	5.85e-136	5.7e-134
ADRB2	24.8068	3.35627	7.57e-136	7.33e-134
SAMD3	24.7999	2.67531	8.99e-136	8.68e-134
UTRN	24.7887	2.4538	1.19e-135	1.14e-133
DNAJC1	24.6655	2.8456	2.51e-134	2.41e-132
SEPTIN7	24.6581	1.68283	3.01e-134	2.88e-132
GLS	24.6083	2.25668	1.03e-133	9.78e-132
GNAS	24.5876	2.05294	1.71e-133	1.62e-131
ARPC4	24.5042	1.9965	1.33e-132	1.26e-130
APBB1IP	24.4335	2.09049	7.55e-132	7.1e-130
RORA	24.3103	2.26564	1.52e-130	1.43e-128
RHOC	24.3025	2.97662	1.84e-130	1.72e-128
DHRS7	24.2702	2.34085	4.05e-130	3.78e-128
ARF1	24.2304	1.70263	1.07e-129	9.9e-128
IER5L	24.1011	2.64116	2.43e-128	2.25e-126
ZNF683	24.0727	4.74295	4.83e-128	4.46e-126
UCP2	24.0526	1.93981	7.84e-128	7.23e-126
MXRA7	24.0522	3.51445	7.91e-128	7.27e-126
CDK2AP2	23.8978	2.50278	3.23e-126	2.95e-124
ARL6IP1	23.8921	2.02198	3.7e-126	3.37e-124
BIN2	23.8451	1.77547	1.14e-125	1.04e-123
PAXX	23.8342	1.94096	1.48e-125	1.34e-123
PARP8	23.831	2.15882	1.59e-125	1.44e-123
CDC42SE1	23.8226	2.05399	1.95e-125	1.76e-123
PSMA6	23.768	2.3346	7.16e-125	6.44e-123
PRDM1	23.7479	3.33915	1.16e-124	1.04e-122
RALY	23.7175	1.984	2.38e-124	2.13e-122
MYBL1	23.6447	3.39106	1.34e-123	1.19e-121
NEU1	23.521	2.52249	2.48e-122	2.2e-120
SRPK2	23.4698	2.47261	8.31e-122	7.34e-120
SRSF2	23.4497	1.28672	1.33e-121	1.17e-119
S100A11	23.4296	2.71025	2.13e-121	1.88e-119
RNF19A	23.4033	2.63824	3.96e-121	3.47e-119
PPP1R18	23.323	2.30785	2.59e-120	2.26e-118
GBP5	23.2968	2.77959	4.77e-120	4.15e-118
SERTAD1	23.2848	2.03474	6.32e-120	5.48e-118
KMT2E	23.2548	1.80815	1.27e-119	1.1e-117
HCLS1	23.2213	1.78361	2.78e-119	2.4e-117
DAZAP2	23.2193	1.60493	2.91e-119	2.5e-117
MTPN	23.1944	2.19498	5.19e-119	4.45e-117
ARPC3	23.1034	1.23164	4.28e-118	3.66e-116
TMEM50A	23.0696	1.94001	9.35e-118	7.98e-116
RNF213	23.0543	1.83305	1.33e-117	1.13e-115
ACTR2	22.9391	1.88749	1.89e-116	1.61e-114
KLF3	22.7815	2.02061	7e-115	5.92e-113
YWHAB	22.6768	1.61571	7.59e-114	6.41e-112
ADAM8	22.5022	3.25571	3.95e-112	3.31e-110
CX3CR1	22.46	5.32234	1.02e-111	8.55e-110
STAT3	22.4467	1.84826	1.38e-111	1.15e-109
HLA-F	22.4314	1.63952	1.95e-111	1.62e-109
PPP1R12A	22.3493	2.15563	1.23e-110	1.01e-108
JAK1	22.284	1.69338	5.28e-110	4.34e-108
ORAI1	22.2355	2.2255	1.56e-109	1.28e-107
METRNL	22.1999	3.55953	3.44e-109	2.81e-107
LCP2	22.0913	1.90577	3.83e-108	3.12e-106
TUBA1B	22.0669	1.53256	6.57e-108	5.34e-106
FGR	22.0394	3.94709	1.21e-107	9.79e-106
DDIT3	22.0261	2.33813	1.62e-107	1.31e-105
PSMB10	21.9953	1.96565	3.2e-107	2.58e-105
AOAH	21.9518	2.89036	8.32e-107	6.7e-105
MATR3-1	21.9383	2.05912	1.12e-106	8.99e-105
SERINC1	21.9354	2.02542	1.19e-106	9.55e-105
ID2	21.9137	1.62286	1.92e-106	1.54e-104
GABARAPL1	21.7766	2.39641	3.86e-105	3.08e-103
RAB5IF	21.688	2.19651	2.66e-104	2.12e-102
IGF2R	21.6853	2.63959	2.83e-104	2.24e-102
PXN	21.6553	2.53943	5.41e-104	4.28e-102
DIAPH1	21.6402	2.16296	7.52e-104	5.93e-102
PSMB8	21.6254	1.80599	1.04e-103	8.15e-102
MAP2K2	21.5927	2.01756	2.1e-103	1.65e-101
LAG3	21.5489	3.2448	5.43e-103	4.24e-101
ARRB2	21.5328	1.9056	7.68e-103	5.99e-101
LY6E	21.5293	1.50936	8.28e-103	6.44e-101
CYTOR	21.515	2.71468	1.13e-102	8.74e-101
BATF	21.4774	2.93425	2.53e-102	1.96e-100
SASH3	21.4164	2.28586	9.41e-102	7.26e-100
BUB3	21.3262	1.95922	6.48e-101	4.99e-99
ERN1	21.2854	2.59032	1.55e-100	1.19e-98
IL10RA	21.2673	2.14319	2.28e-100	1.75e-98
HLA-DRB5	21.2476	3.22022	3.47e-100	2.65e-98
CCDC88C	21.244	1.94864	3.75e-100	2.85e-98
CD69	21.2212	1.10833	6.08e-100	4.62e-98
CDC42EP3	21.1924	2.46598	1.12e-99	8.5e-98
VCP	21.1642	1.8819	2.04e-99	1.54e-97
ARPC2	21.1201	1.10044	5.2e-99	3.92e-97
PSAP	21.0723	1.81661	1.43e-98	1.08e-96
SYTL2	21.0601	2.82446	1.85e-98	1.39e-96
CDKN2D	21.0545	2.08368	2.08e-98	1.56e-96
CBLB	21.0432	2.15564	2.64e-98	1.97e-96
SH3KBP1	20.9559	2.03582	1.66e-97	1.23e-95
ARAP2	20.928	2.57925	2.98e-97	2.21e-95
AKNA	20.8431	1.89106	1.76e-96	1.3e-94
NAPA	20.7936	2.02572	4.95e-96	3.65e-94
GNB1	20.7855	1.95109	5.86e-96	4.31e-94
RNF166	20.7678	1.97902	8.47e-96	6.21e-94
ZBTB7A	20.7545	2.21611	1.12e-95	8.17e-94
PTPN18	20.7113	2.55334	2.74e-95	2e-93
DUSP10	20.6584	2.72136	8.2e-95	5.97e-93
CITED2	20.5622	1.79897	5.98e-94	4.35e-92
BTG1	20.5346	0.526231	1.06e-93	7.67e-92
COX6A1	20.5155	1.38979	1.57e-93	1.13e-91
MXD4	20.4349	2.62556	8.18e-93	5.91e-91
SF3B1	20.4248	1.60982	1.01e-92	7.25e-91
ARHGDIA	20.3964	1.64768	1.8e-92	1.29e-90
CAP1	20.3882	1.65192	2.13e-92	1.53e-90
RBM38	20.3793	1.73668	2.55e-92	1.83e-90
RAD21	20.3706	1.80184	3.05e-92	2.18e-90
CD53	20.3062	1.59691	1.13e-91	8.06e-90
TOMM6	20.1802	1.85851	1.46e-90	1.04e-88
TERF2IP	20.1731	1.72244	1.69e-90	1.19e-88
PABPN1	20.1705	1.7949	1.78e-90	1.25e-88
IDS	20.1514	1.59133	2.62e-90	1.84e-88
UBB	20.128	0.669596	4.19e-90	2.94e-88
ZFP36L1	20.1021	1.67973	7.08e-90	4.95e-88
NCL	20.0983	1.49602	7.63e-90	5.33e-88
CLIC3	20.0971	3.01704	7.83e-90	5.46e-88
RUNX3	20.0878	1.96103	9.44e-90	6.56e-88
TTC38	20.0877	3.79413	9.46e-90	6.56e-88
TRGV2	20.077	4.56958	1.17e-89	8.12e-88
RAC1	20.0745	1.77035	1.23e-89	8.52e-88
NEAT1	20.0673	1.63982	1.43e-89	9.83e-88
RAB1B	20.0578	2.09622	1.73e-89	1.19e-87
RAB8B	20.0361	2.07381	2.67e-89	1.83e-87
AUTS2	19.9162	3.17676	2.95e-88	2.02e-86
MTSS1	19.8883	3.78077	5.14e-88	3.51e-86
PSME1	19.8775	1.05957	6.37e-88	4.35e-86
TRIR	19.8585	1.3603	9.31e-88	6.34e-86
XBP1	19.83	1.81899	1.64e-87	1.12e-85
DUSP5	19.8277	2.59992	1.72e-87	1.17e-85
KLRC4	19.8233	2.85912	1.87e-87	1.27e-85
HP1BP3	19.8107	1.60573	2.41e-87	1.63e-85
CEP78	19.7843	3.00975	4.07e-87	2.74e-85
PPP1CA	19.7272	1.55966	1.26e-86	8.47e-85
ARID4B	19.7186	1.57584	1.49e-86	1e-84
PLIN2	19.7005	2.36433	2.14e-86	1.43e-84
HERPUD2	19.6793	1.86685	3.24e-86	2.16e-84
ANXA5	19.6547	2.40038	5.27e-86	3.5e-84
REL	19.6329	1.74569	8.09e-86	5.36e-84
UPP1	19.6217	2.14408	1.01e-85	6.68e-84
HSPA1B	19.5907	2.67067	1.86e-85	1.23e-83
MBNL1	19.5679	1.48452	2.91e-85	1.91e-83
TCF25	19.5613	1.62021	3.3e-85	2.17e-83
FOSL2	19.5601	2.54136	3.38e-85	2.22e-83
LDLR	19.5414	2.74031	4.88e-85	3.19e-83
CSK	19.5253	1.73272	6.69e-85	4.36e-83
ATP5F1B	19.5239	1.51604	6.88e-85	4.48e-83
TRAPPC10	19.4593	2.23576	2.43e-84	1.58e-82
EID1	19.4572	1.73442	2.53e-84	1.64e-82
MT-ND6	19.4303	1.78264	4.28e-84	2.76e-82
SPN	19.4172	2.03707	5.52e-84	3.56e-82
PTPN22	19.3952	2.25478	8.47e-84	5.45e-82
ZYX	19.3532	1.7129	1.92e-83	1.23e-81
CD63	19.3195	1.98895	3.68e-83	2.35e-81
LMNA	19.3102	2.50215	4.41e-83	2.81e-81
MED15	19.2661	2.05702	1.03e-82	6.58e-81
MYADM	19.2569	1.62581	1.23e-82	7.85e-81
EWSR1	19.188	1.60237	4.66e-82	2.95e-80
GIMAP7	19.1688	1.76099	6.74e-82	4.26e-80
CYTIP	19.159	1.41716	8.14e-82	5.13e-80
ZBTB1	19.1449	1.86454	1.07e-81	6.72e-80
TCIRG1	19.1263	2.47096	1.53e-81	9.58e-80
SAMSN1	19.0786	2.3241	3.8e-81	2.38e-79
ARHGAP25	19.066	2.28536	4.84e-81	3.03e-79
SHISA5	19.0465	1.7716	7.02e-81	4.39e-79
ARF5	19.0058	1.6821	1.53e-80	9.52e-79
RBM39	18.8995	1.05535	1.15e-79	7.17e-78
PTPRJ	18.886	2.94643	1.49e-79	9.21e-78
SLC20A1	18.886	2.17033	1.49e-79	9.21e-78
BTN3A2	18.8825	1.8679	1.59e-79	9.8e-78
SP140	18.8262	2.56777	4.6e-79	2.84e-77
POLR2A	18.8181	1.733	5.37e-79	3.3e-77
TPI1	18.7995	1.46244	7.63e-79	4.68e-77
GNG5	18.7902	1.7288	9.08e-79	5.56e-77
EIF5	18.6325	1.43367	1.75e-77	1.07e-75
TRGV4	18.6265	5.14632	1.96e-77	1.19e-75
TENT5C	18.6191	1.99613	2.25e-77	1.37e-75
OSTF1	18.5575	1.79439	7.1e-77	4.31e-75
VIM	18.516	0.956748	1.53e-76	9.3e-75
TUBB	18.432	1.53025	7.28e-76	4.4e-74
RASAL3	18.4038	1.74185	1.22e-75	7.39e-74
GPI	18.3465	1.73224	3.52e-75	2.12e-73
ATF7IP	18.3243	1.84223	5.3e-75	3.19e-73
MAPK1	18.2786	2.08789	1.23e-74	7.35e-73
SF3B2	18.2513	1.44984	2.02e-74	1.21e-72
FBXW5	18.2502	1.99623	2.06e-74	1.23e-72
SLAMF7	18.2324	3.1948	2.86e-74	1.71e-72
SLC38A2	18.2021	1.56949	4.97e-74	2.96e-72
TSEN54	18.1483	1.95749	1.32e-73	7.88e-72
UBXN4	18.1144	1.57449	2.45e-73	1.46e-71
IDI1	18.0954	1.71989	3.46e-73	2.05e-71
HIST1H1C	18.0881	1.93007	3.96e-73	2.34e-71
ARHGAP9	18.073	1.66069	5.2e-73	3.07e-71
HERPUD1	18.0606	1.57483	6.52e-73	3.84e-71
WAS	18.0384	1.6026	9.74e-73	5.73e-71
HLA-DQA1	18.0195	3.16066	1.37e-72	8.04e-71
TNFRSF14	18.0059	1.57168	1.75e-72	1.03e-70
CHST12	17.9901	2.29729	2.33e-72	1.36e-70
F2R	17.9701	3.24296	3.34e-72	1.94e-70
SF3A2	17.9692	1.73974	3.4e-72	1.97e-70
PRKCB	17.9511	1.79327	4.71e-72	2.73e-70
DDX5	17.894	0.415356	1.31e-71	7.61e-70
ACAP2	17.8862	1.74607	1.51e-71	8.72e-70
PRRC2C	17.8785	1.34162	1.73e-71	1e-69
CD52	17.802	0.3579	6.82e-71	3.92e-69
RAB5C	17.782	1.70283	9.74e-71	5.59e-69
RALGDS	17.7517	2.2518	1.67e-70	9.58e-69
CD244	17.7357	3.15086	2.22e-70	1.27e-68
UBE2F	17.732	2.31682	2.38e-70	1.36e-68
PRKCH	17.7181	1.51944	3.04e-70	1.73e-68
TAP2	17.6709	1.83148	7.03e-70	3.99e-68
PGAM1	17.6692	1.6445	7.24e-70	4.1e-68
GLIPR1	17.6155	2.10933	1.87e-69	1.06e-67
TMX4	17.6012	1.94501	2.41e-69	1.36e-67
FDFT1	17.586	1.78477	3.15e-69	1.77e-67
IKZF3	17.5813	1.83976	3.42e-69	1.92e-67
SELENOW	17.5475	1.44681	6.22e-69	3.49e-67
KLRC3	17.5457	3.86043	6.41e-69	3.59e-67
SLC3A2	17.5426	1.54279	6.78e-69	3.79e-67
CELF2	17.5286	1.49708	8.66e-69	4.83e-67
GIMAP4	17.4825	1.81125	1.95e-68	1.08e-66
HNRNPF	17.4479	1.48079	3.57e-68	1.99e-66
RNF149	17.4216	1.87227	5.66e-68	3.14e-66
SYTL1	17.3972	1.62926	8.66e-68	4.8e-66
TUBA1C	17.3897	2.04605	9.87e-68	5.46e-66
EIF4A1	17.3885	1.32907	1.01e-67	5.56e-66
JAZF1	17.3534	3.2794	1.86e-67	1.02e-65
SPSB3	17.3443	1.77229	2.18e-67	1.2e-65
KLRC2	17.3346	3.47263	2.58e-67	1.41e-65
SLC7A5	17.3199	2.39525	3.33e-67	1.82e-65
WTAP	17.307	1.49459	4.16e-67	2.28e-65
CD300A	17.2983	3.10086	4.85e-67	2.64e-65
CHST11	17.295	2.26173	5.13e-67	2.8e-65
GLUL	17.2563	2.66862	1e-66	5.46e-65
SH3BP5	17.2336	2.2249	1.49e-66	8.06e-65
MYO1F	17.2258	2.06836	1.7e-66	9.21e-65
BCL3	17.1727	2.09899	4.25e-66	2.3e-64
DDX24	17.1718	1.33683	4.32e-66	2.33e-64
DBI	17.1366	1.46875	7.91e-66	4.26e-64
EMB	17.1322	1.64897	8.53e-66	4.59e-64
ODC1	17.1267	1.51737	9.38e-66	5.04e-64
CBX4	17.1073	1.79622	1.31e-65	7.02e-64
TAPBP	17.0975	1.32541	1.55e-65	8.29e-64
AKIRIN2	17.0796	1.87356	2.1e-65	1.13e-63
CDC42	17.0307	1.05742	4.86e-65	2.6e-63
SFPQ	17.0038	1.46249	7.7e-65	4.1e-63
NAA50	16.9714	2.16452	1.34e-64	7.1e-63
KRTCAP2	16.9233	1.35233	3.03e-64	1.6e-62
HSPA1A	16.8787	3.058	6.45e-64	3.41e-62
PTPN4	16.8745	1.77895	6.93e-64	3.65e-62
SP100	16.8725	1.46428	7.17e-64	3.77e-62
RNPEPL1	16.8685	1.77501	7.68e-64	4.03e-62
CIB1	16.8656	1.28229	8.06e-64	4.23e-62
WDR83OS	16.8322	1.41582	1.42e-63	7.42e-62
CNBP	16.81	1.09746	2.06e-63	1.08e-61
CAPZB	16.7737	1.13442	3.8e-63	1.98e-61
CSNK2B	16.7693	1.4104	4.09e-63	2.13e-61
FNBP4	16.7608	1.49013	4.72e-63	2.46e-61
ALYREF	16.7524	1.81383	5.44e-63	2.82e-61
SLC15A4	16.7401	3.26111	6.69e-63	3.47e-61
ETS1	16.7333	1.50967	7.49e-63	3.88e-61
SSBP3	16.7074	2.14254	1.16e-62	5.98e-61
NR3C1	16.7069	1.70388	1.17e-62	6.02e-61
ARHGAP26	16.7014	2.17002	1.28e-62	6.6e-61
BSG	16.6819	1.51459	1.78e-62	9.13e-61
SEC61B	16.6606	1.47307	2.53e-62	1.3e-60
NUFIP2	16.6606	1.59173	2.54e-62	1.3e-60
B4GALT1	16.6362	1.9745	3.81e-62	1.94e-60
ANKRD11	16.6349	1.47934	3.89e-62	1.98e-60
ARHGEF3	16.6313	2.09055	4.14e-62	2.1e-60
STK38	16.5851	1.96308	8.92e-62	4.53e-60
STK17B	16.5781	1.24895	1e-61	5.08e-60
CDV3	16.5654	1.45368	1.24e-61	6.27e-60
DDX3Y	16.5084	2.01104	3.19e-61	1.61e-59
APOL6	16.4949	2.05419	3.99e-61	2.01e-59
PKN1	16.4914	1.58655	4.23e-61	2.13e-59
PIK3R5	16.491	2.1414	4.26e-61	2.14e-59
TMED9	16.4868	1.66178	4.56e-61	2.29e-59
RAB2A	16.4551	1.59785	7.71e-61	3.86e-59
ARIH2	16.454	1.71625	7.85e-61	3.92e-59
KMT2A	16.4184	1.50258	1.41e-60	7.04e-59
NSD3	16.3793	1.46803	2.69e-60	1.34e-58
DEK	16.3731	1.54423	2.98e-60	1.48e-58
NEDD9	16.3708	2.3139	3.09e-60	1.53e-58
VAMP2	16.275	0.94046	1.49e-59	7.36e-58
ARIH1	16.2742	1.51504	1.5e-59	7.44e-58
RAB37	16.2541	2.18734	2.09e-59	1.03e-57
PLEKHF1	16.2461	2.97575	2.38e-59	1.17e-57
MMP24OS	16.246	1.76579	2.38e-59	1.17e-57
LLGL2	16.244	2.94831	2.47e-59	1.21e-57
ANKHD1	16.2207	1.62432	3.6e-59	1.76e-57
P2RY8	16.2155	1.71855	3.92e-59	1.92e-57
ARHGEF1	16.194	1.25572	5.56e-59	2.71e-57
NIBAN1	16.1094	2.75867	2.19e-58	1.07e-56
DDX39B	16.1027	1.57771	2.44e-58	1.19e-56
ZC3H12A	16.0725	1.80546	3.98e-58	1.93e-56
UBE2V1	16.0527	1.56782	5.47e-58	2.65e-56
ATF3	16.0325	2.45809	7.57e-58	3.67e-56
DERL1	16.0197	1.86857	9.3e-58	4.5e-56
GATA3	15.9977	1.83908	1.33e-57	6.4e-56
GUK1	15.9738	1.05863	1.95e-57	9.38e-56
TUBA4A	15.9618	1.36313	2.36e-57	1.13e-55
RAB9A	15.9176	2.3354	4.78e-57	2.3e-55
SRSF11	15.9159	1.30701	4.92e-57	2.36e-55
HNRNPD	15.9053	1.38243	5.82e-57	2.79e-55
ARGLU1	15.897	1.14791	6.65e-57	3.18e-55
PSMA7	15.8862	1.20405	7.9e-57	3.77e-55
MFSD10	15.8801	1.79948	8.7e-57	4.14e-55
TXN	15.8795	1.62713	8.79e-57	4.18e-55
NFKBIB	15.8734	1.75993	9.68e-57	4.6e-55
PPP2R2B	15.8693	3.11847	1.03e-56	4.91e-55
TBCB	15.8563	1.53567	1.27e-56	6.02e-55
SRRT	15.8559	1.67546	1.28e-56	6.05e-55
HNRNPU	15.8528	1.22713	1.35e-56	6.35e-55
BCAP31	15.852	1.41197	1.36e-56	6.42e-55
OTUB1	15.8375	1.58275	1.72e-56	8.08e-55
DDX39A	15.8348	1.5602	1.79e-56	8.42e-55
GAB3	15.8314	3.11401	1.89e-56	8.87e-55
DUSP8	15.8164	1.94268	2.4e-56	1.12e-54
DNM2	15.8015	1.69774	3.04e-56	1.42e-54
PSTPIP1	15.7917	1.83815	3.55e-56	1.66e-54
BCL7C	15.777	1.69689	4.48e-56	2.09e-54
FKBP8	15.7496	1.24441	6.91e-56	3.22e-54
EOMES	15.7373	2.51921	8.4e-56	3.9e-54
MIR4435-2HG	15.7218	2.83231	1.07e-55	4.97e-54
TOX	15.7155	2.96525	1.18e-55	5.49e-54
IFI16	15.7028	1.81903	1.45e-55	6.7e-54
JPT1	15.6933	1.82987	1.68e-55	7.77e-54
RESF1	15.6881	1.40417	1.82e-55	8.42e-54
CHIC2	15.6817	1.72178	2.02e-55	9.31e-54
LAMP1	15.6589	1.44308	2.89e-55	1.33e-53
RHOG	15.6229	1.34543	5.09e-55	2.34e-53
H2AFX	15.5843	1.45225	9.31e-55	4.27e-53
MCTP2	15.5841	3.01723	9.33e-55	4.28e-53
TAX1BP1	15.5599	1.33799	1.36e-54	6.24e-53
CDK13	15.5439	1.731	1.75e-54	8e-53
TXNL4A	15.4751	1.4607	5.11e-54	2.33e-52
THRAP3	15.4643	1.47195	6.05e-54	2.75e-52
DGKZ	15.445	1.45314	8.15e-54	3.7e-52
MAP4	15.442	2.11292	8.54e-54	3.88e-52
WSB1	15.433	1.36881	9.81e-54	4.45e-52
SPTAN1	15.4042	1.44417	1.53e-53	6.94e-52
PTBP3	15.391	1.57258	1.88e-53	8.5e-52
RAB14	15.38	1.65168	2.23e-53	1.01e-51
CHORDC1	15.3727	1.91824	2.49e-53	1.12e-51
PPP1R16B	15.3726	2.36398	2.5e-53	1.12e-51
SNHG12	15.3712	1.58506	2.55e-53	1.15e-51
PSMD7	15.3609	1.45931	2.99e-53	1.34e-51
MAPK1IP1L	15.3366	1.317	4.35e-53	1.95e-51
TRGV10	15.3286	2.92971	4.92e-53	2.2e-51
RAB29	15.3226	1.87927	5.4e-53	2.41e-51
P4HB	15.312	1.36553	6.35e-53	2.84e-51
PDE4D	15.274	1.64578	1.14e-52	5.07e-51
CYP51A1	15.2643	2.06509	1.32e-52	5.88e-51
SNRNP70	15.25	1.42294	1.65e-52	7.3e-51
SIPA1	15.2299	1.65166	2.24e-52	9.92e-51
CASP8	15.2294	1.79434	2.26e-52	9.98e-51
TRMT112	15.2289	1.18415	2.27e-52	1e-50
EIF3A	15.2288	1.35293	2.28e-52	1e-50
RBM25	15.2236	1.24459	2.47e-52	1.09e-50
PTGES3	15.2153	1.15853	2.8e-52	1.23e-50
KDM2A	15.208	1.40926	3.13e-52	1.38e-50
RAPGEF1	15.1427	2.4041	8.46e-52	3.71e-50
WDR1	15.1345	1.38312	9.59e-52	4.2e-50
XRN1	15.0949	1.67967	1.75e-51	7.65e-50
AFF4	15.0826	1.51343	2.11e-51	9.2e-50
MYL12A	15.0734	0.547042	2.42e-51	1.06e-49
POLD4	15.0398	1.46559	4.03e-51	1.75e-49
CRY1	15.004	2.01956	6.91e-51	3.01e-49
LPCAT1	14.9929	2.5605	8.17e-51	3.55e-49
ACTG1	14.9721	0.686567	1.12e-50	4.84e-49
LDHA	14.9532	1.01375	1.48e-50	6.42e-49
IDH2	14.9375	1.59058	1.88e-50	8.11e-49
SYT11	14.9339	3.17738	1.98e-50	8.56e-49
LYAR	14.9139	1.66119	2.68e-50	1.15e-48
FERMT3	14.866	1.53992	5.48e-50	2.35e-48
CARD16	14.8651	1.66528	5.55e-50	2.38e-48
CMC1	14.8627	1.69619	5.76e-50	2.47e-48
ADAP1	14.852	3.13894	6.75e-50	2.89e-48
DYNLL1	14.8485	1.30439	7.12e-50	3.04e-48
NR1D2	14.8173	1.55257	1.13e-49	4.83e-48
STARD7	14.7707	1.57939	2.27e-49	9.64e-48
PATL2	14.7698	2.13823	2.29e-49	9.75e-48
PAFAH1B1	14.7674	1.43521	2.38e-49	1.01e-47
PLAAT3	14.753	2.51813	2.94e-49	1.25e-47
COPE	14.7454	1.27157	3.29e-49	1.39e-47
KLF10	14.736	1.75271	3.79e-49	1.6e-47
RNF167	14.7118	1.42693	5.42e-49	2.29e-47
SELENOT	14.7077	1.34009	5.75e-49	2.43e-47
GOLPH3	14.6885	1.6225	7.64e-49	3.22e-47
UBALD2	14.6699	1.32272	1.01e-48	4.23e-47
BTG3	14.6693	1.70022	1.01e-48	4.26e-47
WASF2	14.6681	1.28222	1.03e-48	4.33e-47
ARL8A	14.6647	2.23166	1.08e-48	4.55e-47
SRSF10	14.6504	1.23867	1.34e-48	5.6e-47
SAP30BP	14.6187	1.6396	2.13e-48	8.91e-47
GLIPR2	14.6159	1.87043	2.22e-48	9.28e-47
SDF2L1	14.5962	1.68783	2.97e-48	1.24e-46
RAP1GAP2	14.589	3.17158	3.3e-48	1.37e-46
INSIG1	14.581	1.69551	3.71e-48	1.54e-46
CNOT2	14.5783	1.48181	3.86e-48	1.6e-46
ZNF207	14.5779	1.37086	3.88e-48	1.61e-46
ACTR3	14.5619	1.14363	4.9e-48	2.03e-46
REEP5	14.5576	1.65231	5.22e-48	2.16e-46
ZNF800	14.5425	1.4596	6.52e-48	2.69e-46
PSMB6	14.5304	1.31729	7.78e-48	3.2e-46
PTPRE	14.5227	2.11308	8.7e-48	3.58e-46
MYLIP	14.5142	1.26257	9.85e-48	4.05e-46
SYNGR1	14.5058	2.28635	1.11e-47	4.57e-46
CTBP1	14.4956	1.63262	1.29e-47	5.29e-46
TACC1	14.4767	1.53721	1.7e-47	6.96e-46
SURF4	14.462	1.53745	2.1e-47	8.61e-46
RASA3	14.4493	1.36596	2.53e-47	1.03e-45
MAP4K5	14.4458	2.08831	2.67e-47	1.09e-45
CYFIP2	14.4446	1.2558	2.71e-47	1.1e-45
TMBIM1	14.4401	1.82842	2.89e-47	1.18e-45
EPC1	14.4176	1.03179	4.01e-47	1.63e-45
DNAJC3	14.3877	1.68171	6.18e-47	2.51e-45
PPP2R1A	14.3611	1.34943	9.08e-47	3.68e-45
AKT1	14.3476	1.88291	1.1e-46	4.47e-45
RPL22L1	14.3369	1.22269	1.29e-46	5.19e-45
RIOK3	14.3332	1.6996	1.36e-46	5.47e-45
VAMP8	14.3246	1.18633	1.54e-46	6.19e-45
CD83	14.3211	1.66296	1.61e-46	6.5e-45
EML4	14.3112	1.23887	1.86e-46	7.48e-45
ROCK1	14.3044	1.40256	2.06e-46	8.24e-45
DNAJB1	14.2814	1.03223	2.86e-46	1.14e-44
RPN1	14.27	1.55135	3.37e-46	1.35e-44
IL2RB	14.1912	1.83524	1.04e-45	4.15e-44
PIP4K2A	14.19	1.29246	1.06e-45	4.22e-44
SERPINB9	14.1781	1.76263	1.25e-45	4.99e-44
SNRPA	14.1731	1.46389	1.34e-45	5.35e-44
RAB11B	14.1662	1.42345	1.48e-45	5.89e-44
SERF2	14.165	0.360982	1.51e-45	5.99e-44
DDOST	14.1501	1.28028	1.86e-45	7.38e-44
TNFSF9	14.1081	2.36826	3.39e-45	1.34e-43
PRPF40A	14.1054	1.36905	3.52e-45	1.39e-43
ATP8A1	14.0847	1.54716	4.72e-45	1.86e-43
JMJD6	14.0776	1.71612	5.22e-45	2.05e-43
VASP	14.0743	1.34083	5.46e-45	2.15e-43
EIF4G3	14.0624	2.33025	6.47e-45	2.54e-43
SNRPB	14.0449	1.10728	8.28e-45	3.25e-43
SF3B5	14.0409	1.02582	8.75e-45	3.43e-43
SCAMP2	14.0342	1.58829	9.63e-45	3.76e-43
LYST	14.0146	1.75472	1.27e-44	4.95e-43
SCAND1	13.9943	1.13968	1.69e-44	6.59e-43
RSRC2	13.9757	1.21195	2.19e-44	8.54e-43
CHCHD2	13.9731	0.685249	2.28e-44	8.85e-43
ADAR	13.9728	1.24049	2.29e-44	8.88e-43
ITGAM	13.9429	3.58559	3.47e-44	1.35e-42
SRSF4	13.9405	1.3686	3.59e-44	1.39e-42
CD37	13.8839	0.761905	7.93e-44	3.07e-42
PPP4C	13.8612	1.43094	1.09e-43	4.21e-42
PTPN1	13.8566	1.40474	1.16e-43	4.48e-42
RNF181	13.8541	1.58442	1.2e-43	4.64e-42
MIER1	13.8463	1.36024	1.34e-43	5.16e-42
SUB1	13.8361	0.824263	1.54e-43	5.93e-42
STK17A	13.8162	1.08674	2.04e-43	7.82e-42
BUD31	13.7878	1.29194	3.02e-43	1.16e-41
MT2A	13.7841	1.24304	3.18e-43	1.22e-41
C17orf49	13.7769	1.44937	3.51e-43	1.34e-41
TANK	13.7647	1.76077	4.15e-43	1.59e-41
SRSF9	13.7638	1.22295	4.21e-43	1.61e-41
TMEM59	13.7636	1.12805	4.22e-43	1.61e-41
TMBIM6	13.7519	1.03755	4.96e-43	1.89e-41
GLCCI1	13.7458	1.95708	5.39e-43	2.05e-41
CD58	13.7157	2.79949	8.18e-43	3.11e-41
PRR13	13.7101	1.03987	8.84e-43	3.36e-41
VCL	13.7064	2.5812	9.29e-43	3.52e-41
VPS37B	13.6906	1.47673	1.16e-42	4.38e-41
TAP1	13.6898	1.34872	1.17e-42	4.42e-41
RNF126	13.6754	1.28177	1.42e-42	5.38e-41
TMF1	13.6726	1.43732	1.48e-42	5.59e-41
SPOCK2	13.6487	0.984895	2.06e-42	7.74e-41
ADRM1	13.6481	1.45859	2.07e-42	7.79e-41
GSTK1	13.6424	0.976957	2.24e-42	8.41e-41
TNIP1	13.6383	1.46501	2.37e-42	8.88e-41
LILRB1	13.6377	4.3542	2.39e-42	8.95e-41
SUPT4H1	13.6372	1.48503	2.41e-42	9e-41
ITCH	13.6187	1.86731	3.1e-42	1.16e-40
GLUD1	13.6063	1.5595	3.67e-42	1.37e-40
GOLGA4	13.5946	1.41808	4.31e-42	1.61e-40
SAP30	13.5898	3.54886	4.6e-42	1.71e-40
MAP2K3	13.5883	1.7891	4.7e-42	1.75e-40
KIF2A	13.5872	1.23633	4.77e-42	1.77e-40
SERTAD3	13.5646	2.25025	6.5e-42	2.41e-40
SEPTIN9	13.5478	1.05317	8.17e-42	3.03e-40
SF3A1	13.5226	1.26343	1.15e-41	4.26e-40
UBE2L6	13.5111	1.38971	1.34e-41	4.97e-40
SF3B4	13.4975	1.51192	1.62e-41	5.97e-40
CEMIP2	13.4784	1.71047	2.1e-41	7.73e-40
CNPPD1	13.4695	1.72968	2.37e-41	8.71e-40
ITK	13.4603	1.26823	2.68e-41	9.84e-40
TAF15	13.4363	1.25297	3.71e-41	1.36e-39
FBXO7	13.4317	1.30073	3.94e-41	1.44e-39
PSMA5	13.4305	1.42894	4e-41	1.47e-39
TFDP2	13.4191	1.85083	4.67e-41	1.71e-39
TES	13.3976	1.47956	6.25e-41	2.28e-39
ENC1	13.3947	2.98918	6.49e-41	2.37e-39
MAPKAPK2	13.3858	1.86667	7.32e-41	2.67e-39
VPS13C	13.3612	1.42599	1.02e-40	3.71e-39
OAZ1	13.3533	0.530064	1.13e-40	4.12e-39
HNRNPA3	13.3415	1.01865	1.33e-40	4.82e-39
RELB	13.3412	1.57925	1.33e-40	4.83e-39
NDUFA6	13.3036	1.25801	2.21e-40	7.98e-39
NDUFV1	13.3034	1.25866	2.21e-40	8e-39
UBE2A	13.2754	1.62672	3.21e-40	1.16e-38
KPNA4	13.274	1.49306	3.28e-40	1.18e-38
ARF4	13.2506	1.30333	4.48e-40	1.61e-38
MIDN	13.2337	1.2533	5.6e-40	2.02e-38
MCOLN2	13.2319	3.13436	5.74e-40	2.06e-38
PDIA6	13.2214	1.49554	6.61e-40	2.37e-38
LAPTM5	13.2171	0.639611	6.99e-40	2.51e-38
AUP1	13.1937	1.19829	9.54e-40	3.42e-38
NFATC3	13.1932	1.35434	9.6e-40	3.43e-38
CARD9	13.1859	2.23403	1.06e-39	3.78e-38
TNFSF12	13.176	1.79679	1.21e-39	4.31e-38
ATRX	13.1538	1.21265	1.62e-39	5.78e-38
GNPTAB	13.1242	1.85254	2.39e-39	8.52e-38
HMGB1	13.1229	0.686157	2.43e-39	8.66e-38
RFTN1	13.1192	1.76447	2.55e-39	9.08e-38
PRKACB	13.1166	1.42052	2.65e-39	9.39e-38
ANKRD44	13.0922	1.10304	3.65e-39	1.29e-37
TIPARP	13.0768	1.50627	4.47e-39	1.58e-37
TRAPPC5	13.0497	1.33345	6.38e-39	2.26e-37
ATP5MC3	13.0473	1.00734	6.59e-39	2.33e-37
TOMM5	13.0371	1.32291	7.53e-39	2.66e-37
ARHGDIB	13.0182	0.454598	9.65e-39	3.4e-37
CCNDBP1	13.0174	1.52115	9.75e-39	3.43e-37
KHDRBS1	12.9938	1.06026	1.33e-38	4.67e-37
CASP1	12.9909	1.83973	1.38e-38	4.84e-37
DNAJA1	12.9613	1.0056	2.03e-38	7.11e-37
WNK1	12.9531	1.32657	2.26e-38	7.91e-37
SP110	12.9498	1.33322	2.36e-38	8.25e-37
TIGIT	12.9404	2.29817	2.66e-38	9.32e-37
TRGV9	12.9365	3.85625	2.8e-38	9.78e-37
PSME2	12.9224	0.975043	3.36e-38	1.17e-36
RECQL	12.8938	1.87412	4.88e-38	1.7e-36
SDHA	12.871	1.47553	6.56e-38	2.28e-36
BOD1L1	12.8697	1.40121	6.66e-38	2.32e-36
DSTN	12.8533	1.32148	8.24e-38	2.86e-36
TMOD3	12.8489	1.48321	8.73e-38	3.03e-36
KIF5B	12.843	1.25463	9.42e-38	3.27e-36
STAT4	12.8089	1.3674	1.46e-37	5.06e-36
NR4A2	12.8031	0.775012	1.58e-37	5.45e-36
LMAN2	12.7788	1.22148	2.15e-37	7.45e-36
MIEN1	12.772	1.46792	2.35e-37	8.11e-36
PRPF4B	12.7607	1.26097	2.72e-37	9.38e-36
SET	12.7409	0.958527	3.51e-37	1.21e-35
SNX6	12.7103	1.21656	5.18e-37	1.78e-35
RBCK1	12.7079	1.31432	5.35e-37	1.84e-35
GPRIN3	12.701	1.88042	5.84e-37	2e-35
PPP2R5A	12.6955	1.61022	6.26e-37	2.15e-35
DEF6	12.6805	1.19734	7.58e-37	2.6e-35
COX8A	12.6716	0.882628	8.5e-37	2.91e-35
KIR3DL2	12.6462	4.45446	1.17e-36	4.02e-35
LSM14A	12.637	1.04562	1.32e-36	4.51e-35
TMEM259	12.5666	1.29096	3.22e-36	1.1e-34
STK4	12.5634	0.969646	3.36e-36	1.14e-34
RAB7A	12.5592	1.11	3.54e-36	1.2e-34
MLF2	12.5576	1.27301	3.61e-36	1.23e-34
ADD1	12.5377	1.27402	4.64e-36	1.58e-34
ARID5B	12.5259	1.76875	5.38e-36	1.83e-34
AIP	12.5212	1.17293	5.72e-36	1.94e-34
NDUFA13	12.5051	0.98243	7.01e-36	2.37e-34
CDC37	12.4927	1.05278	8.18e-36	2.77e-34
GTF3C1	12.4922	1.71657	8.24e-36	2.78e-34
CTCF	12.4909	1.408	8.37e-36	2.82e-34
GRB2	12.4812	1.11901	9.46e-36	3.19e-34
C18orf32	12.4799	1.48734	9.61e-36	3.24e-34
AGTRAP	12.4659	1.67607	1.15e-35	3.86e-34
STK39	12.4554	2.22721	1.31e-35	4.39e-34
MAN1A1	12.445	2.07801	1.49e-35	4.99e-34
STUB1	12.4439	1.19997	1.51e-35	5.06e-34
TRIM22	12.4438	1.41462	1.51e-35	5.06e-34
PARP15	12.4351	2.02061	1.68e-35	5.63e-34
UHMK1	12.4279	1.3428	1.84e-35	6.15e-34
GON4L	12.4216	1.46823	1.99e-35	6.65e-34
RNF220	12.4193	1.46377	2.05e-35	6.84e-34
UBR2	12.4155	1.6738	2.15e-35	7.17e-34
TSC22D2	12.3966	1.49025	2.73e-35	9.07e-34
ST8SIA4	12.3908	2.06648	2.93e-35	9.73e-34
RGS3	12.38	2.54794	3.35e-35	1.11e-33
SMNDC1	12.3797	1.59447	3.37e-35	1.12e-33
YME1L1	12.3717	1.05278	3.72e-35	1.23e-33
BPTF	12.3645	1.22427	4.07e-35	1.34e-33
HMGN4	12.352	1.71541	4.75e-35	1.57e-33
KDELR1	12.3512	1.38301	4.8e-35	1.58e-33
CEBPB	12.3474	1.31097	5.03e-35	1.66e-33
PLEKHA2	12.3386	1.80722	5.62e-35	1.85e-33
ITSN2	12.3276	1.18876	6.43e-35	2.12e-33
ACIN1	12.3053	1.21481	8.49e-35	2.78e-33
NOCT	12.2587	2.01035	1.51e-34	4.94e-33
PRNP	12.2522	1.28837	1.63e-34	5.35e-33
EPS15	12.2228	1.62236	2.35e-34	7.68e-33
CYB561D2	12.2031	1.69785	2.99e-34	9.78e-33
DDX17	12.1915	1.05738	3.45e-34	1.13e-32
LINC02384	12.1871	3.87885	3.64e-34	1.19e-32
SCAF11	12.1861	1.13159	3.69e-34	1.2e-32
LNPEP	12.1842	1.2334	3.77e-34	1.23e-32
RELA	12.1838	1.36387	3.79e-34	1.23e-32
MOB4	12.1587	1.47109	5.15e-34	1.67e-32
CIAO2B	12.1558	1.1819	5.34e-34	1.73e-32
UBN1	12.1479	1.56899	5.89e-34	1.91e-32
HMGB2	12.1343	1.19776	6.95e-34	2.25e-32
IKZF1	12.1284	0.997271	7.47e-34	2.42e-32
CYTH1	12.1262	1.02517	7.68e-34	2.48e-32
GRK2	12.1258	1.28243	7.71e-34	2.49e-32
KIF21A	12.125	2.45299	7.79e-34	2.51e-32
CMC2	12.1089	1.37015	9.47e-34	3.05e-32
TPP1	12.1076	1.80358	9.62e-34	3.09e-32
PRR5L	12.0991	3.4775	1.07e-33	3.43e-32
LUC7L2	12.0963	1.20358	1.11e-33	3.55e-32
SH3GLB1	12.094	1.45295	1.14e-33	3.64e-32
SARNP	12.0906	1.73867	1.18e-33	3.79e-32
EMD	12.0876	1.16896	1.23e-33	3.93e-32
ARRDC3	12.0855	1.43488	1.26e-33	4.03e-32
STIM2	12.0826	1.42813	1.3e-33	4.17e-32
CCNL1	12.0751	0.768607	1.43e-33	4.56e-32
BLOC1S1	12.0678	1.13695	1.56e-33	4.97e-32
SLA	12.0667	1.50652	1.58e-33	5.04e-32
RBBP6	12.0634	1.07042	1.65e-33	5.24e-32
HIST1H3D	12.0608	1.67388	1.7e-33	5.4e-32
RGS1	12.058	1.42456	1.76e-33	5.58e-32
RNF7	12.0558	1.14149	1.81e-33	5.73e-32
SMCHD1	12.0537	1.02887	1.86e-33	5.87e-32
NUCKS1	12.0527	1.025	1.88e-33	5.93e-32
CCL4L2	12.0383	2.45728	2.23e-33	7.06e-32
RASGRP1	12.036	1.2094	2.3e-33	7.25e-32
GNA13	12.0299	1.44924	2.47e-33	7.8e-32
SRSF3	12.0248	0.844913	2.63e-33	8.28e-32
XCL1	12.0246	2.5802	2.64e-33	8.3e-32
DNAJB14	12.0073	1.37991	3.25e-33	1.02e-31
DUSP2	12.0054	0.65286	3.33e-33	1.04e-31
ARL8B	11.9932	1.61473	3.86e-33	1.21e-31
RAB8A	11.9835	1.45146	4.33e-33	1.36e-31
S1PR1	11.9614	1.34931	5.66e-33	1.77e-31
PTPN7	11.9588	1.37834	5.84e-33	1.83e-31
CALM2	11.9484	0.835031	6.62e-33	2.07e-31
PRXL2C	11.9476	1.89458	6.68e-33	2.08e-31
MEF2D	11.9416	1.63186	7.18e-33	2.24e-31
PPM1G	11.9363	1.16508	7.65e-33	2.38e-31
USP15	11.9259	1.0778	8.68e-33	2.7e-31
EVL	11.9214	0.711074	9.15e-33	2.84e-31
CAPZA1	11.9137	1.26859	1e-32	3.11e-31
CD164	11.9099	1.04824	1.05e-32	3.26e-31
RAD23B	11.9006	1.26863	1.18e-32	3.64e-31
SERPINB1	11.8994	1.21365	1.19e-32	3.69e-31
PSMD8	11.8991	1.10422	1.2e-32	3.7e-31
KBTBD2	11.8985	1.64674	1.2e-32	3.72e-31
RPS6KA1	11.8972	1.62369	1.22e-32	3.77e-31
KLF13	11.8789	1.0601	1.52e-32	4.69e-31
CANX	11.8631	1.09877	1.84e-32	5.66e-31
PAK2	11.8627	1.08105	1.85e-32	5.68e-31
TBRG1	11.8618	1.30425	1.87e-32	5.74e-31
SIGIRR	11.8613	1.05345	1.88e-32	5.76e-31
DDX6	11.8471	0.963061	2.23e-32	6.82e-31
ZNRF2	11.8412	2.07025	2.39e-32	7.31e-31
TGOLN2	11.8379	1.21529	2.49e-32	7.59e-31
CCDC107	11.836	1.25802	2.54e-32	7.76e-31
BCLAF1	11.8264	0.928889	2.85e-32	8.69e-31
CSNK1G2	11.8141	1.34374	3.3e-32	1e-30
SLA2	11.8111	1.64795	3.42e-32	1.04e-30
ERCC5	11.8106	1.45257	3.44e-32	1.04e-30
TMED5	11.8067	1.5594	3.61e-32	1.09e-30
YTHDC1	11.7778	1.06923	5.08e-32	1.54e-30
XAF1	11.7772	1.63146	5.12e-32	1.55e-30
CPD	11.776	1.84573	5.19e-32	1.57e-30
VMP1	11.7534	1.59704	6.78e-32	2.05e-30
RUNX1	11.7407	1.5282	7.88e-32	2.38e-30
MDFIC	11.7269	1.67608	9.28e-32	2.8e-30
SLAMF6	11.7134	2.1401	1.09e-31	3.28e-30
DTHD1	11.6902	2.89043	1.43e-31	4.3e-30
KDM5A	11.671	1.32965	1.79e-31	5.37e-30
SMG1	11.6695	1.2408	1.82e-31	5.47e-30
UBE2I	11.6688	1.01129	1.84e-31	5.51e-30
VPS4B	11.6667	1.37948	1.89e-31	5.64e-30
SCP2	11.6589	1.22835	2.07e-31	6.17e-30
ANXA4	11.6489	2.71043	2.32e-31	6.93e-30
SEC13	11.6439	1.4074	2.46e-31	7.34e-30
HNRNPUL2	11.6332	1.28969	2.79e-31	8.31e-30
PICALM	11.5927	1.83766	4.49e-31	1.33e-29
TPM4	11.582	1.40052	5.09e-31	1.51e-29
AKAP9	11.5755	1.15649	5.48e-31	1.63e-29
PHF3	11.5622	1.02289	6.4e-31	1.9e-29
KCNAB2	11.5605	1.38318	6.53e-31	1.93e-29
DCTN3	11.5559	1.16254	6.89e-31	2.04e-29
SEC11A	11.5447	1.11651	7.85e-31	2.32e-29
GYG1	11.5409	1.73033	8.21e-31	2.42e-29
BTN3A1	11.5322	1.5223	9.08e-31	2.68e-29
MAP3K2	11.5276	1.23224	9.58e-31	2.82e-29
RSF1	11.5236	1.08795	1e-30	2.95e-29
LBH	11.5204	0.969401	1.04e-30	3.06e-29
DCAF5	11.489	1.27625	1.5e-30	4.4e-29
GIMAP5	11.4628	1.42339	2.03e-30	5.95e-29
MKNK2	11.462	1.17396	2.05e-30	6.01e-29
CCSER2	11.4615	1.23181	2.06e-30	6.03e-29
TRANK1	11.458	1.94616	2.14e-30	6.28e-29
AGTPBP1	11.4549	1.66554	2.22e-30	6.5e-29
IFFO2	11.4395	1.60918	2.65e-30	7.75e-29
SRP14	11.4191	0.5038	3.36e-30	9.79e-29
NBEAL2	11.4188	2.58843	3.37e-30	9.82e-29
ASCL2	11.4003	3.21918	4.17e-30	1.21e-28
RBM27	11.3986	1.3511	4.25e-30	1.24e-28
NUCB1	11.3969	1.16139	4.33e-30	1.26e-28
CMTM3	11.3938	1.26878	4.49e-30	1.3e-28
HPS1	11.3932	1.36942	4.52e-30	1.31e-28
PURA	11.3903	1.28182	4.67e-30	1.35e-28
SNX5	11.3722	1.61757	5.75e-30	1.67e-28
CD3D	11.3638	0.453175	6.33e-30	1.83e-28
APOBEC3C	11.3503	1.73795	7.39e-30	2.14e-28
LYN	11.3395	3.41442	8.36e-30	2.41e-28
CGGBP1	11.3376	1.2124	8.54e-30	2.46e-28
DDIT4	11.3055	0.979855	1.23e-29	3.55e-28
SH3BP1	11.3022	1.14034	1.28e-29	3.68e-28
LINC00861	11.2923	1.03982	1.43e-29	4.12e-28
RAB6A	11.2862	1.31169	1.54e-29	4.41e-28
ZBP1	11.2792	2.13416	1.66e-29	4.77e-28
CSNK1D	11.2782	1.29331	1.68e-29	4.82e-28
MVD	11.2753	1.79933	1.74e-29	4.98e-28
ACADVL	11.2723	1.2396	1.8e-29	5.15e-28
YARS	11.2709	1.61634	1.83e-29	5.23e-28
VPS28	11.2395	0.996956	2.61e-29	7.45e-28
ACBD3	11.2312	1.61403	2.87e-29	8.17e-28
SPCS3	11.2201	1.10171	3.25e-29	9.26e-28
S1PR4	11.2162	1.2451	3.39e-29	9.67e-28
MRPS24	11.2104	1.28118	3.63e-29	1.03e-27
PTPRA	11.2012	1.25841	4.02e-29	1.14e-27
PSMB3	11.1963	1.0051	4.25e-29	1.21e-27
RANBP2	11.1866	1.13778	4.74e-29	1.35e-27
ZNF600	11.173	2.5895	5.53e-29	1.57e-27
OGA	11.1712	1.0811	5.64e-29	1.6e-27
SLC4A7	11.1702	1.87795	5.7e-29	1.61e-27
BRD7	11.1518	1.33056	7.02e-29	1.98e-27
IVNS1ABP	11.1247	1.17581	9.52e-29	2.69e-27
ARPC5	11.122	0.937444	9.81e-29	2.77e-27
RNF169	11.1099	1.78833	1.12e-28	3.16e-27
ECD	11.1099	1.50552	1.12e-28	3.16e-27
TBC1D10C	11.1087	0.860611	1.14e-28	3.2e-27
PYCARD	11.1083	1.35525	1.14e-28	3.21e-27
CHD1	11.0933	1.00092	1.35e-28	3.79e-27
TRA2A	11.0887	1.03863	1.42e-28	3.99e-27
DYNLL2	11.0842	1.21716	1.5e-28	4.19e-27
OSBPL5	11.0831	3.03666	1.52e-28	4.24e-27
PSMD6	11.0574	1.18283	2.02e-28	5.64e-27
PUF60	11.0564	1.05295	2.04e-28	5.7e-27
CD2BP2	11.0537	1.81801	2.1e-28	5.87e-27
PRKCQ	11.0286	1.60089	2.78e-28	7.75e-27
MAP4K1	11.0215	1.47496	3.01e-28	8.38e-27
INPP5D	11.0199	1.32625	3.06e-28	8.53e-27
ATP2B1	11.0172	1.35935	3.16e-28	8.77e-27
KIF22	11.0015	1.63964	3.76e-28	1.04e-26
PHF11	10.9924	1.29237	4.15e-28	1.15e-26
SLTM	10.9902	1.05077	4.26e-28	1.18e-26
NDUFB10	10.9852	0.9931	4.5e-28	1.25e-26
FAS	10.9785	2.13356	4.85e-28	1.34e-26
RNF115	10.9764	1.39439	4.96e-28	1.37e-26
RAP2B	10.9648	1.43471	5.64e-28	1.56e-26
STK24	10.9562	1.22483	6.2e-28	1.71e-26
MYO9B	10.9414	1.26251	7.31e-28	2.01e-26
CORO1A	10.9392	0.503761	7.49e-28	2.06e-26
MSMO1	10.9343	2.13942	7.9e-28	2.17e-26
SHKBP1	10.9326	1.32085	8.05e-28	2.21e-26
WHAMM	10.9298	1.03226	8.31e-28	2.28e-26
ZFYVE28	10.9264	2.24389	8.62e-28	2.36e-26
RBM33	10.9232	1.1414	8.93e-28	2.45e-26
MAT2A	10.9228	1.31619	8.97e-28	2.46e-26
SECISBP2L	10.9225	1.61047	9e-28	2.46e-26
DOCK8	10.9208	1.17671	9.17e-28	2.51e-26
SAP18	10.9181	0.71318	9.44e-28	2.58e-26
PPP4R3A	10.9122	1.06172	1.01e-27	2.75e-26
KRAS	10.9069	1.14317	1.07e-27	2.91e-26
RALBP1	10.8924	1.38198	1.25e-27	3.41e-26
PITPNC1	10.8918	0.978804	1.26e-27	3.43e-26
HNRNPC	10.8879	0.706953	1.32e-27	3.58e-26
PRR5	10.863	1.22697	1.73e-27	4.7e-26
VPS26A	10.8454	1.54545	2.1e-27	5.69e-26
PPP6R1	10.8428	1.21644	2.16e-27	5.85e-26
PPP2CA	10.8398	0.958231	2.23e-27	6.04e-26
SRSF5	10.8336	0.412884	2.39e-27	6.46e-26
GET3	10.8286	1.4201	2.52e-27	6.82e-26
SPATA13	10.816	1.29602	2.89e-27	7.81e-26
GCH1	10.8145	1.5886	2.94e-27	7.94e-26
SKIL	10.8026	1.46929	3.35e-27	9.03e-26
UBE3A	10.8022	1.10008	3.36e-27	9.06e-26
LPGAT1	10.79	1.91123	3.84e-27	1.03e-25
LPIN2	10.7329	1.40997	7.13e-27	1.92e-25
MOB1A	10.728	1.0252	7.52e-27	2.02e-25
VAV3	10.7232	2.45683	7.93e-27	2.13e-25
MT-CO1	10.7115	0.246486	8.99e-27	2.41e-25
SSR4	10.7055	0.695871	9.59e-27	2.57e-25
UQCRFS1	10.7033	0.878101	9.83e-27	2.63e-25
CLTA	10.7026	1.18912	9.9e-27	2.65e-25
ATXN2L	10.6999	1.11199	1.02e-26	2.72e-25
LAIR2	10.6955	3.39807	1.07e-26	2.85e-25
HLA-DQB1	10.6904	1.64345	1.13e-26	3.01e-25
RPS4Y1	10.6814	1.8315	1.24e-26	3.32e-25
TPR	10.6778	0.998598	1.29e-26	3.45e-25
PTGDR	10.677	2.34038	1.3e-26	3.47e-25
H2AFZ	10.6763	0.880985	1.31e-26	3.5e-25
PTPN12	10.6756	2.4519	1.32e-26	3.52e-25
GPR174	10.6742	1.83451	1.34e-26	3.57e-25
POLR2G	10.6561	1.09044	1.63e-26	4.34e-25
DNAJB6	10.6512	1.02539	1.72e-26	4.57e-25
PPP3R1	10.5993	1.43528	3e-26	7.95e-25
NR4A3	10.5917	1.29339	3.26e-26	8.62e-25
ADSS	10.5881	1.25959	3.38e-26	8.95e-25
SRRM1	10.5877	0.704921	3.4e-26	8.97e-25
ZNF292	10.5788	1.03828	3.74e-26	9.86e-25
DR1	10.5717	1.22274	4.03e-26	1.06e-24
PRKAR1A	10.5663	1.15361	4.27e-26	1.13e-24
PHLDA1	10.5608	1.55654	4.53e-26	1.19e-24
ELOVL1	10.5505	1.70606	5.05e-26	1.33e-24
SON	10.5491	0.591798	5.13e-26	1.35e-24
ARHGAP30	10.5425	0.948514	5.5e-26	1.44e-24
IFI27L2	10.5301	1.27846	6.28e-26	1.65e-24
AGPAT4	10.5232	2.84478	6.76e-26	1.77e-24
TRPC4AP	10.5208	1.51415	6.93e-26	1.81e-24
CA5B	10.5088	1.42885	7.87e-26	2.06e-24
IER3	10.4933	1.60932	9.27e-26	2.42e-24
MIA2	10.4924	1.47752	9.36e-26	2.44e-24
DYNLRB1	10.4871	1.025	9.91e-26	2.58e-24
KDM4C	10.4823	1.28036	1.04e-25	2.72e-24
RNF187	10.4744	1.16446	1.13e-25	2.95e-24
OGFR	10.4735	1.36359	1.14e-25	2.98e-24
SETD2	10.4722	1.18673	1.16e-25	3.01e-24
CRBN	10.4624	1.12195	1.29e-25	3.34e-24
TMEM109	10.4581	1.1916	1.34e-25	3.49e-24
GGA2	10.4474	1.67194	1.51e-25	3.91e-24
CXCR4	10.4342	0.101398	1.73e-25	4.48e-24
ARNTL	10.4342	1.81496	1.73e-25	4.48e-24
MFSD11	10.4311	1.424	1.79e-25	4.62e-24
APLP2	10.4246	1.68568	1.91e-25	4.95e-24
ETNK1	10.4174	1.40534	2.06e-25	5.33e-24
CTDSP1	10.4154	1.34094	2.11e-25	5.44e-24
UHRF2	10.4067	1.53177	2.31e-25	5.96e-24
SMARCC2	10.404	1.20941	2.38e-25	6.12e-24
MZT2B	10.3854	0.912047	2.89e-25	7.42e-24
CDC73	10.3811	1.21938	3.02e-25	7.76e-24
IFIT2	10.3666	2.67209	3.52e-25	9.02e-24
USP28	10.3637	2.50081	3.63e-25	9.29e-24
LINC00944	10.3612	3.30099	3.72e-25	9.52e-24
SIRT2	10.3573	1.4882	3.88e-25	9.92e-24
NDUFB7	10.3559	0.963929	3.93e-25	1.01e-23
MORC3	10.3504	1.46761	4.17e-25	1.06e-23
STX11	10.3502	2.38137	4.18e-25	1.07e-23
OSBPL8	10.3479	1.01804	4.28e-25	1.09e-23
LSM8	10.3442	0.978284	4.45e-25	1.13e-23
AATF	10.3419	1.17084	4.56e-25	1.16e-23
RAB11FIP5	10.341	3.23734	4.6e-25	1.17e-23
SOCS1	10.3398	0.999535	4.66e-25	1.18e-23
GOLGA7	10.3317	1.15592	5.06e-25	1.28e-23
CD320	10.3308	1.35622	5.11e-25	1.29e-23
PSMD9	10.3269	1.13528	5.32e-25	1.35e-23
RBM42	10.3179	1.38654	5.85e-25	1.48e-23
ZC3H15	10.2886	0.920996	7.93e-25	2e-23
MIS18BP1	10.2859	1.52931	8.16e-25	2.06e-23
BIN1	10.2844	0.835714	8.29e-25	2.09e-23
CCNK	10.2789	1.15938	8.77e-25	2.21e-23
MAT2B	10.2761	1.0874	9.03e-25	2.27e-23
N4BP1	10.2557	1.25578	1.12e-24	2.8e-23
SSH2	10.2504	1.07421	1.18e-24	2.96e-23
CENPC	10.2454	1.05462	1.24e-24	3.11e-23
CDKN1B	10.2333	0.950292	1.41e-24	3.52e-23
HLA-DRA	10.2318	1.4533	1.43e-24	3.58e-23
SRPRA	10.2221	1.04414	1.58e-24	3.95e-23
INPP4A	10.2165	1.32591	1.67e-24	4.18e-23
RALGAPA1	10.2141	1.11198	1.71e-24	4.28e-23
FBXL5	10.1948	1.28344	2.09e-24	5.22e-23
ABI1	10.1936	1.06742	2.12e-24	5.28e-23
MDH2	10.1918	0.868584	2.16e-24	5.37e-23
CHKB	10.1712	1.32335	2.67e-24	6.63e-23
RASA2	10.1619	1.02259	2.93e-24	7.29e-23
C11orf21	10.1559	1.487	3.12e-24	7.75e-23
GNAI3	10.153	1.12594	3.21e-24	7.98e-23
PIM1	10.1417	1.09535	3.61e-24	8.94e-23
TUT7	10.1399	1.68619	3.68e-24	9.11e-23
LAX1	10.1292	1.94449	4.1e-24	1.02e-22
PIGT	10.1212	1.27095	4.45e-24	1.1e-22
QKI	10.1005	1.33031	5.49e-24	1.36e-22
DBF4	10.0809	1.26853	6.71e-24	1.66e-22
STX8	10.0805	1.36366	6.74e-24	1.66e-22
PLEKHG3	10.0691	3.16693	7.56e-24	1.86e-22
TRAM1	10.0452	0.878575	9.65e-24	2.37e-22
VPS26B	10.0321	1.26615	1.1e-23	2.71e-22
HNRNPK	10.0214	0.681311	1.23e-23	3.02e-22
FNDC3B	9.99314	2.0855	1.63e-23	4.01e-22
PML	9.98778	1.63593	1.72e-23	4.23e-22
RAN	9.98378	0.772552	1.79e-23	4.4e-22
RGS9	9.98345	3.61037	1.8e-23	4.41e-22
LATS1	9.98339	1.27185	1.8e-23	4.41e-22
MVP	9.97291	1.14822	2e-23	4.89e-22
SEM1	9.96589	0.982796	2.15e-23	5.25e-22
ZFAND2A	9.94858	1.39804	2.56e-23	6.24e-22
RB1	9.93321	1.41756	2.98e-23	7.28e-22
CALCOCO1	9.93137	1.85592	3.04e-23	7.41e-22
SCML4	9.93019	1.07799	3.08e-23	7.49e-22
FKBP11	9.92786	0.99353	3.15e-23	7.66e-22
TTC16	9.92614	2.38412	3.2e-23	7.79e-22
ARFGAP3	9.92333	1.46908	3.3e-23	8e-22
COX5A	9.91915	0.905928	3.44e-23	8.34e-22
CD47	9.91506	0.890292	3.58e-23	8.68e-22
INTS6	9.91425	1.02604	3.61e-23	8.75e-22
ATG5	9.91331	1.27934	3.64e-23	8.82e-22
CTNNB1	9.90308	1.12511	4.04e-23	9.77e-22
TRBV7-9	9.9003	2.75885	4.15e-23	1e-21
YES1	9.88193	1.52612	4.99e-23	1.2e-21
ANKRD13D	9.87956	1.2288	5.11e-23	1.23e-21
DNAAF2	9.87948	1.12812	5.11e-23	1.23e-21
ZFC3H1	9.8764	1.1831	5.27e-23	1.27e-21
OGT	9.86269	1.07534	6.04e-23	1.45e-21
PANK2	9.86268	1.5242	6.04e-23	1.45e-21
COX5B	9.85297	0.678569	6.65e-23	1.6e-21
NFIL3	9.84796	2.23878	6.99e-23	1.68e-21
IQSEC1	9.84257	1.6374	7.38e-23	1.77e-21
RPN2	9.83459	0.963906	7.99e-23	1.92e-21
MECP2	9.8253	1.27927	8.76e-23	2.1e-21
CLTC	9.81148	1.5088	1e-22	2.41e-21
CCND3	9.80485	0.695395	1.07e-22	2.57e-21
TSR3	9.80391	1.30725	1.08e-22	2.59e-21
NDUFA12	9.79764	0.897209	1.15e-22	2.75e-21
FBXW7	9.79682	1.35143	1.16e-22	2.77e-21
ATP1B3	9.7914	1.15126	1.23e-22	2.92e-21
TRGV3	9.78702	3.05765	1.28e-22	3.05e-21
PSMA3	9.78667	1.07511	1.28e-22	3.06e-21
RBM8A	9.78554	0.701203	1.3e-22	3.09e-21
TCEA1	9.78376	0.811648	1.32e-22	3.14e-21
RNF113A	9.78223	1.22135	1.34e-22	3.19e-21
SUMO2	9.78159	0.610779	1.35e-22	3.21e-21
NIPBL	9.77883	0.96936	1.39e-22	3.29e-21
ADAM10	9.7771	1.12086	1.41e-22	3.35e-21
CCL3	9.77497	1.91297	1.44e-22	3.42e-21
SRA1	9.76553	1.32889	1.58e-22	3.74e-21
CALHM2	9.7424	2.61726	1.99e-22	4.7e-21
HSP90AB1	9.7407	0.857344	2.02e-22	4.77e-21
NME2	9.73859	1.3234	2.06e-22	4.87e-21
GPS1	9.72681	1.29026	2.32e-22	5.46e-21
NUB1	9.71675	1.16488	2.56e-22	6.02e-21
SELENOI	9.71568	1.5995	2.59e-22	6.07e-21
U2SURP	9.71508	0.929563	2.6e-22	6.11e-21
ATP2A3	9.6969	1.12485	3.11e-22	7.29e-21
RAB18	9.69593	1.11242	3.14e-22	7.35e-21
LRBA	9.69592	1.22178	3.14e-22	7.35e-21
ELF1	9.69466	0.769581	3.18e-22	7.44e-21
NBPF26	9.6888	1.35238	3.36e-22	7.87e-21
UBE2E3	9.65132	1.3048	4.85e-22	1.13e-20
LCK	9.6513	0.659548	4.85e-22	1.13e-20
LRP10	9.64981	1.11379	4.92e-22	1.15e-20
WAC	9.64952	0.959783	4.94e-22	1.15e-20
KCMF1	9.64636	1.37046	5.09e-22	1.19e-20
PCNX1	9.64236	1.20726	5.3e-22	1.23e-20
GFI1	9.63819	2.76472	5.52e-22	1.28e-20
LASP1	9.63145	1.25885	5.89e-22	1.37e-20
SSNA1	9.61637	0.969796	6.82e-22	1.58e-20
UTS2	9.60996	2.20983	7.26e-22	1.69e-20
YWHAH	9.59328	1.40744	8.53e-22	1.98e-20
YY1AP1	9.58805	1.2745	8.98e-22	2.08e-20
MAZ	9.58236	0.961728	9.48e-22	2.2e-20
CUL4A	9.58149	1.29942	9.57e-22	2.22e-20
RRP36	9.5678	1.61247	1.09e-21	2.53e-20
PNN	9.56582	0.794345	1.11e-21	2.57e-20
CES1	9.55922	3.16662	1.19e-21	2.74e-20
TRPV2	9.53977	1.47811	1.43e-21	3.3e-20
RABGGTB	9.539	1.08838	1.44e-21	3.33e-20
DRAP1	9.53523	0.727355	1.5e-21	3.45e-20
URI1	9.53084	0.89154	1.56e-21	3.59e-20
SLC2A4RG	9.50001	1.04771	2.1e-21	4.83e-20
PSMC4	9.49871	1.16829	2.13e-21	4.89e-20
SLBP	9.49335	1.25081	2.24e-21	5.14e-20
EMC7	9.49232	1.09996	2.26e-21	5.19e-20
DNTTIP2	9.49207	0.936137	2.27e-21	5.2e-20
NFAT5	9.49057	1.29384	2.3e-21	5.27e-20
APH1A	9.48547	0.908237	2.41e-21	5.53e-20
ACAA2	9.48422	1.45282	2.44e-21	5.59e-20
CORO7	9.47763	0.874853	2.6e-21	5.95e-20
SMIM29	9.47763	1.54282	2.6e-21	5.95e-20
INO80E	9.47646	1.12721	2.63e-21	6.01e-20
MON2	9.45198	1.31396	3.32e-21	7.59e-20
GTF2B	9.44649	1.00713	3.5e-21	7.99e-20
RAP2A	9.43367	2.54481	3.96e-21	9.02e-20
CYTH4	9.42963	1.20862	4.12e-21	9.37e-20
FLOT2	9.42571	1.13171	4.27e-21	9.72e-20
LRRFIP2	9.42138	1.52754	4.45e-21	1.01e-19
PPP6C	9.4199	1.0456	4.52e-21	1.03e-19
PIK3AP1	9.41869	2.5104	4.57e-21	1.04e-19
RAB27A	9.41528	1.38811	4.72e-21	1.07e-19
IRF9	9.40313	1.13436	5.3e-21	1.2e-19
WDR33	9.40011	0.963769	5.45e-21	1.23e-19
NLRC5	9.3986	1.10541	5.53e-21	1.25e-19
ESYT2	9.39775	0.965295	5.57e-21	1.26e-19
ELOC	9.39286	0.927841	5.84e-21	1.32e-19
TUBA1A	9.39217	0.715218	5.88e-21	1.33e-19
MTDH	9.38476	0.73366	6.31e-21	1.42e-19
UVRAG	9.38088	1.27	6.54e-21	1.47e-19
HAUS3	9.37668	1.214	6.81e-21	1.53e-19
NMRK1	9.36203	1.24764	7.82e-21	1.76e-19
CD226	9.3575	1.75118	8.16e-21	1.83e-19
TAOK3	9.35594	1.06285	8.29e-21	1.86e-19
DERL2	9.35137	1.20798	8.65e-21	1.94e-19
SMARCE1	9.34901	1.00828	8.85e-21	1.98e-19
POMP	9.3476	0.884903	8.97e-21	2.01e-19
CAPRIN1	9.32781	1.08549	1.08e-20	2.42e-19
EGR1	9.32642	1.0668	1.1e-20	2.45e-19
EFCAB14	9.3259	1.18011	1.1e-20	2.46e-19
EIF4EBP2	9.32074	1.22464	1.16e-20	2.58e-19
HSPH1	9.31731	0.923311	1.19e-20	2.66e-19
SDF4	9.30374	0.992496	1.36e-20	3.02e-19
PRPF38B	9.29412	0.803195	1.48e-20	3.31e-19
TNKS2	9.28579	1.09852	1.61e-20	3.57e-19
STARD3NL	9.28347	1.49867	1.64e-20	3.65e-19
ZNF410	9.27935	1.49377	1.71e-20	3.79e-19
PIN1	9.27701	0.942382	1.74e-20	3.87e-19
RABIF	9.25221	1.45309	2.2e-20	4.88e-19
TSPAN2	9.2474	3.05019	2.3e-20	5.1e-19
GBP2	9.24431	1.08108	2.37e-20	5.25e-19
SZRD1	9.24336	1.04086	2.39e-20	5.29e-19
ADGRG5	9.23972	3.11652	2.47e-20	5.47e-19
PTGER4	9.23664	0.823843	2.54e-20	5.62e-19
SPPL2A	9.22939	1.45135	2.72e-20	6.01e-19
GK5	9.22875	2.13293	2.74e-20	6.05e-19
EIF4A3	9.22545	0.854751	2.82e-20	6.23e-19
YY1	9.2228	0.99701	2.89e-20	6.38e-19
FLOT1	9.21088	1.12229	3.23e-20	7.12e-19
JADE2	9.21085	1.27828	3.24e-20	7.12e-19
RRBP1	9.20566	1.82752	3.4e-20	7.47e-19
ZMAT2	9.202	1.07656	3.51e-20	7.72e-19
RNF4	9.19727	1.19855	3.67e-20	8.06e-19
TSC22D4	9.18287	0.88997	4.2e-20	9.21e-19
RSBN1L	9.1821	1.02901	4.23e-20	9.27e-19
SETX	9.1783	1.09753	4.38e-20	9.6e-19
HMOX2	9.17789	1.00449	4.4e-20	9.63e-19
PSMF1	9.16823	0.933643	4.81e-20	1.05e-18
BAX	9.16748	0.774332	4.84e-20	1.06e-18
PPP1R10	9.15647	1.03027	5.36e-20	1.17e-18
SH2D1A	9.15305	1.20261	5.53e-20	1.21e-18
ZNFX1	9.14417	1.33991	6.01e-20	1.31e-18
HMGCS1	9.14188	1.30304	6.14e-20	1.34e-18
NCK1	9.12535	1.25025	7.15e-20	1.55e-18
CSRNP1	9.1225	0.741262	7.34e-20	1.59e-18
KLF12	9.11601	1.30543	7.79e-20	1.69e-18
HIST1H1D	9.11503	1.0975	7.86e-20	1.71e-18
RAB11A	9.11332	0.978298	7.99e-20	1.73e-18
CCDC12	9.10811	0.898533	8.38e-20	1.82e-18
RRAS2	9.10325	1.51716	8.77e-20	1.9e-18
TSPAN32	9.10085	1.16328	8.96e-20	1.94e-18
AP2M1	9.09942	0.795667	9.08e-20	1.96e-18
TAF7	9.09685	0.791369	9.3e-20	2.01e-18
SIK3	9.09451	1.16377	9.5e-20	2.05e-18
RABAC1	9.08579	0.710835	1.03e-19	2.22e-18
CYBC1	9.0832	1.1509	1.05e-19	2.27e-18
USP9Y	9.0752	1.84658	1.13e-19	2.44e-18
NFKBIZ	9.06261	0.784941	1.27e-19	2.73e-18
GBP4	9.05817	1.39955	1.33e-19	2.85e-18
SEC11C	9.05444	1.05692	1.37e-19	2.94e-18
UQCRC1	9.04796	1.08151	1.46e-19	3.12e-18
UTY	9.04457	1.70962	1.5e-19	3.21e-18
CNOT8	9.04431	1.10261	1.51e-19	3.22e-18
HM13	9.04092	1.03815	1.55e-19	3.32e-18
GSPT1	9.03894	0.847896	1.58e-19	3.38e-18
MYDGF	9.03214	0.963656	1.68e-19	3.59e-18
DENND1C	9.02687	1.03037	1.77e-19	3.76e-18
MEX3C	9.0126	1.49129	2.01e-19	4.28e-18
MANF	9.00989	1.17059	2.06e-19	4.39e-18
TBK1	9.00771	2.27784	2.1e-19	4.47e-18
MXD1	9.00221	1.67021	2.21e-19	4.7e-18
MRPS6	9.00183	1.03451	2.22e-19	4.71e-18
ZNF276	8.99013	1.14275	2.47e-19	5.24e-18
AASDHPPT	8.98437	1.39771	2.6e-19	5.52e-18
ASXL1	8.98054	0.861737	2.69e-19	5.71e-18
PBDC1	8.97997	1.34982	2.71e-19	5.73e-18
TBPL1	8.97113	1.2721	2.93e-19	6.21e-18
DENND4C	8.9707	1.33819	2.95e-19	6.23e-18
FRYL	8.96151	1.09051	3.2e-19	6.77e-18
TSR2	8.95587	1.07557	3.37e-19	7.12e-18
COPB2	8.94522	1.44494	3.71e-19	7.83e-18
STAG1	8.94218	1.0772	3.82e-19	8.05e-18
RHOF	8.93658	0.795589	4.01e-19	8.46e-18
BBC3	8.93403	1.46357	4.11e-19	8.65e-18
LPXN	8.93307	1.00587	4.14e-19	8.72e-18
DTD1	8.93007	1.36048	4.26e-19	8.96e-18
PIK3CG	8.92993	1.79556	4.26e-19	8.96e-18
GPR65	8.92629	1.18485	4.41e-19	9.25e-18
RTN4	8.91726	0.842346	4.78e-19	1e-17
CEP350	8.9121	1.00301	5.01e-19	1.05e-17
RNF38	8.91081	1.23045	5.07e-19	1.06e-17
SMARCA2	8.90902	0.864722	5.15e-19	1.08e-17
CD6	8.90046	0.685678	5.56e-19	1.16e-17
LINC-PINT	8.89911	1.10621	5.63e-19	1.18e-17
SNHG15	8.89109	0.808862	6.05e-19	1.26e-17
NARF	8.88551	1.23889	6.36e-19	1.33e-17
DAXX	8.88406	1.24006	6.45e-19	1.35e-17
SHFL	8.8789	0.924147	6.75e-19	1.41e-17
UBAP1	8.867	1.09537	7.51e-19	1.57e-17
ATG4D	8.86212	1.70255	7.85e-19	1.64e-17
EIF4E3	8.85428	1.46419	8.42e-19	1.75e-17
CSNK1G3	8.84751	1.33282	8.95e-19	1.86e-17
PSME4	8.83956	1.26651	9.61e-19	2e-17
BECN1	8.83596	1.17629	9.92e-19	2.06e-17
BNIP2	8.83529	0.86384	9.98e-19	2.07e-17
NDRG1	8.83396	1.52196	1.01e-18	2.1e-17
FCRL3	8.82592	2.70385	1.09e-18	2.25e-17
RBX1	8.81684	0.9104	1.18e-18	2.44e-17
ANKRD10	8.81105	1.08633	1.24e-18	2.57e-17
ZGPAT	8.80084	1.38856	1.36e-18	2.81e-17
SP3	8.79901	1.00063	1.38e-18	2.85e-17
SIAH2	8.79756	1.11285	1.4e-18	2.89e-17
RNPS1	8.79568	0.751795	1.42e-18	2.93e-17
UBR4	8.79006	1.19686	1.49e-18	3.08e-17
ISG15	8.7864	0.946628	1.54e-18	3.18e-17
RRAGA	8.78582	1.36264	1.55e-18	3.2e-17
COG3	8.77837	1.22439	1.66e-18	3.41e-17
HSPA9	8.77532	0.763447	1.7e-18	3.5e-17
SMAP1	8.77244	1.00862	1.75e-18	3.59e-17
ITPRIP	8.76375	1.14174	1.89e-18	3.88e-17
CAMK2N1	8.7608	2.37057	1.94e-18	3.98e-17
SRP19	8.75849	0.993328	1.98e-18	4.05e-17
RC3H1	8.75774	1.39399	1.99e-18	4.08e-17
RABL6	8.75619	1.25971	2.02e-18	4.13e-17
GLG1	8.75512	0.828105	2.04e-18	4.17e-17
IL12RB1	8.74178	1.34755	2.29e-18	4.69e-17
IKBKG	8.73321	1.69962	2.48e-18	5.06e-17
UBE2L3	8.72963	0.823451	2.56e-18	5.22e-17
KIF13B	8.72229	1.89686	2.73e-18	5.56e-17
PSMB1	8.7197	0.645034	2.79e-18	5.69e-17
COPZ1	8.71835	1.17461	2.82e-18	5.75e-17
ANKRD12	8.71683	0.688124	2.86e-18	5.82e-17
HERC1	8.7153	1.02228	2.9e-18	5.9e-17
BAZ2A	8.69913	0.999332	3.34e-18	6.79e-17
CLK3	8.69736	1.13046	3.4e-18	6.89e-17
ARPP19	8.69614	1.18147	3.43e-18	6.96e-17
SLC25A32	8.69259	1.29032	3.54e-18	7.18e-17
NUDT21	8.69241	1.02594	3.55e-18	7.19e-17
NDUFV2	8.69161	0.840347	3.57e-18	7.23e-17
PITHD1	8.68912	0.856442	3.65e-18	7.39e-17
BDP1	8.68649	0.893619	3.74e-18	7.56e-17
ZFAND3	8.67558	1.32472	4.11e-18	8.31e-17
PHC2	8.6724	1.57212	4.23e-18	8.54e-17
IKZF2	8.66607	1.94898	4.47e-18	9.03e-17
PPP4R2	8.65142	0.971856	5.09e-18	1.03e-16
VPS36	8.65071	1.26272	5.12e-18	1.03e-16
TRBV19	8.64774	2.28181	5.25e-18	1.06e-16
GPR141	8.64488	4.99975	5.39e-18	1.08e-16
DOCK11	8.6437	1.41488	5.44e-18	1.09e-16
PNRC2	8.64166	0.804414	5.54e-18	1.11e-16
USP3	8.63954	0.809687	5.64e-18	1.13e-16
CUL3	8.63784	0.952474	5.73e-18	1.15e-16
PDCD10	8.63704	1.06662	5.77e-18	1.16e-16
DOCK2	8.63563	1.0528	5.84e-18	1.17e-16
CREBZF	8.63507	1.37667	5.87e-18	1.18e-16
HNRNPR	8.62903	0.762106	6.19e-18	1.24e-16
SPTY2D1	8.61951	1.13132	6.72e-18	1.34e-16
GPR137B	8.61788	2.44651	6.82e-18	1.36e-16
DNAJC15	8.61461	0.921159	7.02e-18	1.4e-16
SREBF2	8.61121	1.45744	7.23e-18	1.44e-16
NXF1	8.60919	0.91329	7.36e-18	1.47e-16
SLC1A5	8.59465	1.79027	8.35e-18	1.66e-16
LENG8	8.59341	1.054	8.44e-18	1.68e-16
CLTB	8.59313	0.927615	8.46e-18	1.68e-16
PPP2R5E	8.58813	1.07427	8.84e-18	1.76e-16
TMED10	8.58253	0.790809	9.28e-18	1.84e-16
NCKAP1L	8.56635	1.12133	1.07e-17	2.12e-16
NONO	8.55845	0.723665	1.14e-17	2.26e-16
NRBP1	8.55601	0.968821	1.17e-17	2.31e-16
YIPF3	8.54803	1.29497	1.25e-17	2.48e-16
RGS19	8.54331	0.926728	1.3e-17	2.58e-16
GSK3B	8.54259	1.0694	1.31e-17	2.59e-16
HNRNPUL1	8.53917	0.760022	1.35e-17	2.67e-16
AP3B1	8.53887	1.17538	1.36e-17	2.67e-16
TRAV14DV4	8.53876	2.45488	1.36e-17	2.67e-16
TOP1	8.53045	0.924067	1.46e-17	2.87e-16
BAZ1B	8.52547	1.07173	1.52e-17	2.99e-16
ATXN1	8.52135	1.50682	1.58e-17	3.1e-16
ENY2	8.51799	0.812739	1.62e-17	3.19e-16
MT-ND5	8.5176	0.276441	1.63e-17	3.2e-16
HBP1	8.50812	0.925789	1.77e-17	3.47e-16
BIRC6	8.50802	0.954925	1.77e-17	3.47e-16
BABAM2	8.50609	1.28027	1.8e-17	3.52e-16
CCDC186	8.50605	1.14102	1.8e-17	3.52e-16
VOPP1	8.50362	1.20904	1.84e-17	3.6e-16
TIMM23	8.50169	1.32012	1.87e-17	3.65e-16
HEXA	8.50158	1.15847	1.87e-17	3.66e-16
GARS	8.50139	1.03032	1.87e-17	3.66e-16
STXBP2	8.5002	1.03172	1.89e-17	3.7e-16
COPB1	8.49351	1.08313	2e-17	3.91e-16
DNAJB11	8.48822	1.04969	2.1e-17	4.09e-16
USP24	8.48609	1.37271	2.14e-17	4.16e-16
CAPN1	8.48525	1.14714	2.15e-17	4.19e-16
MBNL2	8.48021	1.27101	2.25e-17	4.38e-16
GOLGB1	8.47727	1.03758	2.31e-17	4.48e-16
SDHAF2	8.47615	0.995376	2.33e-17	4.53e-16
ELF2	8.47505	0.974107	2.35e-17	4.57e-16
MTA2	8.47218	1.14359	2.41e-17	4.68e-16
XRCC5	8.46834	0.716365	2.49e-17	4.83e-16
TRPM7	8.46785	1.25032	2.5e-17	4.85e-16
UBE2G1	8.46442	1.03132	2.57e-17	4.99e-16
SMAD3	8.46421	1.97111	2.58e-17	5e-16
U2AF2	8.46239	0.966391	2.62e-17	5.07e-16
ZBTB11	8.46144	1.0845	2.64e-17	5.11e-16
RAD23A	8.45932	0.722894	2.69e-17	5.2e-16
SLU7	8.45783	1.05098	2.72e-17	5.26e-16
MGAT1	8.44642	1.11594	3e-17	5.79e-16
UBL3	8.44557	1.16164	3.03e-17	5.83e-16
HELZ	8.439	1.09503	3.2e-17	6.17e-16
LAMTOR5	8.43033	0.827118	3.45e-17	6.64e-16
OS9	8.42611	0.965711	3.57e-17	6.88e-16
COPS5	8.42566	1.02382	3.59e-17	6.9e-16
EHD1	8.42399	0.954467	3.64e-17	6.99e-16
GPR108	8.41617	1.25814	3.89e-17	7.47e-16
MPHOSPH8	8.41596	0.743561	3.9e-17	7.48e-16
DCAF7	8.39877	1.29896	4.51e-17	8.66e-16
SELENOS	8.39713	1.09968	4.58e-17	8.77e-16
MRPL38	8.39674	1.18173	4.59e-17	8.8e-16
ELOVL5	8.39489	0.996982	4.66e-17	8.93e-16
RBM6	8.39344	1.06089	4.72e-17	9.04e-16
CDC5L	8.38997	1.15087	4.86e-17	9.3e-16
ZNF831	8.38897	1.3905	4.9e-17	9.38e-16
KMT2C	8.38829	0.946316	4.93e-17	9.43e-16
CSNK1A1	8.38403	0.763837	5.11e-17	9.77e-16
ATP11B	8.37569	1.09215	5.49e-17	1.05e-15
SNW1	8.36985	0.986241	5.77e-17	1.1e-15
INPP5K	8.36686	1.29616	5.92e-17	1.13e-15
BRD4	8.3645	0.789254	6.04e-17	1.15e-15
FGL2	8.3645	2.94506	6.04e-17	1.15e-15
PHAX	8.35795	1.15617	6.38e-17	1.21e-15
DUS1L	8.35707	0.99441	6.43e-17	1.22e-15
USP36	8.35384	0.981042	6.61e-17	1.26e-15
ZDHHC24	8.35187	1.49702	6.72e-17	1.28e-15
RO60	8.35011	1.06563	6.82e-17	1.29e-15
PLAA	8.34581	1.42206	7.07e-17	1.34e-15
PHF21A	8.33967	1.76034	7.45e-17	1.41e-15
BZW1	8.33227	0.654484	7.93e-17	1.5e-15
ERVK3-1	8.33148	1.22375	7.98e-17	1.51e-15
CALCOCO2	8.31989	1.02929	8.8e-17	1.67e-15
CARD11	8.31913	1.18419	8.86e-17	1.68e-15
SH3BP2	8.31353	1.84298	9.29e-17	1.76e-15
UAP1	8.31142	1.41716	9.46e-17	1.79e-15
ITGA5	8.3093	2.13256	9.63e-17	1.82e-15
FBXO6	8.30866	2.08326	9.68e-17	1.83e-15
ZFAND5	8.30823	0.721827	9.71e-17	1.83e-15
PI4K2A	8.29727	2.0484	1.07e-16	2.01e-15
LRPAP1	8.29547	0.946804	1.08e-16	2.04e-15
KAT7	8.294	1.0495	1.09e-16	2.06e-15
NPRL2	8.29137	1.48058	1.12e-16	2.11e-15
PWP1	8.28614	1.09118	1.17e-16	2.2e-15
B4GALT4	8.27211	1.86063	1.32e-16	2.47e-15
SCAMP3	8.25988	1.05159	1.46e-16	2.74e-15
SERINC3	8.25957	0.994658	1.46e-16	2.74e-15
DCTN2	8.25767	1.00674	1.49e-16	2.79e-15
C1orf43	8.25324	0.85206	1.54e-16	2.89e-15
JMY	8.24117	0.891385	1.71e-16	3.19e-15
ATP5PB	8.24003	0.700988	1.72e-16	3.22e-15
CD5	8.23481	0.732132	1.8e-16	3.36e-15
BLOC1S6	8.22564	1.03842	1.94e-16	3.63e-15
LETM2	8.22559	1.6566	1.94e-16	3.63e-15
PRKX	8.22544	1.10138	1.94e-16	3.63e-15
RBM17	8.22511	0.761563	1.95e-16	3.64e-15
MTCH1	8.21989	0.885173	2.04e-16	3.8e-15
ECH1	8.21894	0.833784	2.05e-16	3.83e-15
EMC4	8.21718	0.852854	2.08e-16	3.88e-15
DCAF15	8.20754	1.34447	2.26e-16	4.2e-15
NOL7	8.20287	0.713012	2.35e-16	4.36e-15
ADCY7	8.18871	1.40864	2.64e-16	4.91e-15
ZNF24	8.185	0.956338	2.72e-16	5.06e-15
SPCS2	8.17905	0.804898	2.86e-16	5.31e-15
TMEM173	8.175	1.11073	2.96e-16	5.49e-15
ACTR1A	8.17412	1.32372	2.98e-16	5.53e-15
HNRNPAB	8.16696	0.870268	3.16e-16	5.86e-15
SEC61A1	8.16512	1.17099	3.21e-16	5.95e-15
GRAP2	8.16077	0.955614	3.33e-16	6.16e-15
TWF1	8.15916	1.15135	3.37e-16	6.24e-15
FIP1L1	8.15157	0.977671	3.59e-16	6.63e-15
MYD88	8.14473	1.39762	3.8e-16	7.01e-15
LMF2	8.14356	1.16352	3.84e-16	7.08e-15
MTHFD2	8.14256	1.28911	3.87e-16	7.13e-15
CYB5R3	8.14241	1.24386	3.87e-16	7.13e-15
MAML1	8.13777	1.37726	4.03e-16	7.41e-15
TMED4	8.13068	0.839353	4.27e-16	7.84e-15
RIPOR2	8.1257	0.659626	4.45e-16	8.17e-15
UBE2M	8.1256	1.07034	4.45e-16	8.17e-15
EIF5A	8.12289	0.695533	4.55e-16	8.35e-15
POM121C	8.11477	1.03875	4.87e-16	8.92e-15
CCDC124	8.11439	1.01155	4.88e-16	8.94e-15
GSK3A	8.11178	1.30878	4.99e-16	9.13e-15
IRF3	8.11106	1.04405	5.02e-16	9.18e-15
NCOR1	8.10913	0.730082	5.1e-16	9.32e-15
ERP44	8.10612	1.00805	5.23e-16	9.55e-15
CCNY	8.09818	0.896655	5.58e-16	1.02e-14
HEBP2	8.0859	0.916065	6.17e-16	1.13e-14
NUP98	8.08517	0.941194	6.21e-16	1.13e-14
RFC1	8.08276	0.982948	6.33e-16	1.15e-14
MCRIP1	8.06963	0.935442	7.05e-16	1.29e-14
ADIPOR2	8.06719	1.69873	7.19e-16	1.31e-14
MRFAP1L1	8.05694	1.25929	7.82e-16	1.42e-14
UBE2J1	8.05569	1.09455	7.9e-16	1.44e-14
TP53BP2	8.05487	1.20619	7.96e-16	1.45e-14
USP25	8.05164	1.19547	8.17e-16	1.48e-14
SNRPD3	8.04842	0.802233	8.39e-16	1.52e-14
TCF12	8.04165	1.12449	8.86e-16	1.61e-14
ILKAP	8.02702	1.12983	9.99e-16	1.81e-14
FBXO32	8.02494	1.17225	1.02e-15	1.84e-14
SLC25A38	8.02307	1.00043	1.03e-15	1.87e-14
H2AFV	8.02032	0.684492	1.05e-15	1.91e-14
ZNF644	8.01383	0.902403	1.11e-15	2.01e-14
RHBDD2	8.00397	1.02144	1.2e-15	2.18e-14
PLEKHA3	8.00019	1.17231	1.24e-15	2.24e-14
KAT6B	7.9839	0.878673	1.42e-15	2.56e-14
RRN3	7.98358	1.26455	1.42e-15	2.56e-14
FUT11	7.97336	2.01301	1.54e-15	2.78e-14
HNRNPLL	7.97185	1.53345	1.56e-15	2.82e-14
PUM2	7.96962	0.947886	1.59e-15	2.87e-14
SEL1L	7.96728	1.45938	1.62e-15	2.92e-14
EIF6	7.95917	0.995085	1.73e-15	3.12e-14
PSMG2	7.95862	0.870505	1.74e-15	3.13e-14
SIRT7	7.95718	1.22576	1.76e-15	3.16e-14
QRICH1	7.95666	0.991057	1.77e-15	3.17e-14
TNIK	7.95271	0.986513	1.82e-15	3.28e-14
SENP6	7.93207	0.838883	2.16e-15	3.87e-14
PYROXD1	7.92468	1.42613	2.29e-15	4.1e-14
GALNT10	7.90851	1.67869	2.6e-15	4.66e-14
MFSD14A	7.90184	0.881903	2.75e-15	4.91e-14
TMEM87A	7.89851	0.989973	2.82e-15	5.03e-14
TAF1D	7.89839	0.678532	2.83e-15	5.04e-14
SFSWAP	7.89575	1.03645	2.89e-15	5.14e-14
KIAA2026	7.89069	1.04141	3.01e-15	5.35e-14
TM9SF3	7.8906	1.00594	3.01e-15	5.35e-14
ENSA	7.89059	0.687666	3.01e-15	5.35e-14
CCNT1	7.88591	0.975713	3.12e-15	5.55e-14
SEC31A	7.88275	0.941555	3.2e-15	5.68e-14
TRAF6	7.88082	1.63014	3.25e-15	5.77e-14
SESN2	7.88082	1.67095	3.25e-15	5.77e-14
EHBP1L1	7.87215	1.20337	3.49e-15	6.18e-14
WDR45	7.86971	1.19424	3.55e-15	6.29e-14
KANSL1	7.86908	0.975556	3.57e-15	6.32e-14
MEAF6	7.86715	0.843339	3.63e-15	6.42e-14
KAT6A	7.86613	0.906558	3.66e-15	6.47e-14
PSMD4	7.86561	0.779982	3.67e-15	6.49e-14
RIPK1	7.86063	1.41445	3.82e-15	6.75e-14
C11orf98	7.85027	1.30473	4.15e-15	7.33e-14
RC3H2	7.84928	1.21665	4.18e-15	7.38e-14
ANP32A	7.84703	0.741866	4.26e-15	7.51e-14
SYNGR2	7.84272	0.847451	4.41e-15	7.76e-14
PLEKHM1	7.84164	1.45073	4.45e-15	7.83e-14
COMMD3	7.84077	1.35989	4.48e-15	7.88e-14
VDAC1	7.83798	0.900904	4.58e-15	8.05e-14
SSB	7.83575	0.738554	4.66e-15	8.19e-14
FTL	7.83438	0.181886	4.71e-15	8.28e-14
NCOA2	7.82902	1.44348	4.92e-15	8.63e-14
RBBP4	7.82774	0.820572	4.97e-15	8.71e-14
MRPL41	7.82346	0.810954	5.14e-15	9.01e-14
HNRNPH3	7.82327	0.690063	5.15e-15	9.02e-14
PIAS1	7.81411	0.854297	5.54e-15	9.7e-14
POM121	7.80832	0.92734	5.8e-15	1.01e-13
CDC34	7.80832	1.32339	5.8e-15	1.01e-13
ZFAND6	7.80748	1.05792	5.83e-15	1.02e-13
NIN	7.80571	0.895151	5.92e-15	1.03e-13
STAT5B	7.79361	1.1143	6.51e-15	1.14e-13
SLFN5	7.7902	0.834711	6.69e-15	1.17e-13
ANP32E	7.78957	0.780522	6.72e-15	1.17e-13
ARID1B	7.78656	1.04853	6.89e-15	1.2e-13
BTAF1	7.78172	1.00829	7.15e-15	1.25e-13
NT5C3A	7.76943	1.0335	7.88e-15	1.37e-13
SH3BGRL	7.76847	0.656767	7.94e-15	1.38e-13
OGDH	7.76439	1.23218	8.2e-15	1.43e-13
TIAL1	7.75979	0.818567	8.51e-15	1.48e-13
ADH5	7.7593	0.974488	8.54e-15	1.48e-13
WDFY1	7.75112	1.67652	9.11e-15	1.58e-13
NSF	7.7509	1.57235	9.12e-15	1.58e-13
PDCD6IP	7.75021	0.988311	9.17e-15	1.59e-13
ATG16L2	7.75016	1.30402	9.18e-15	1.59e-13
C1orf122	7.74456	1.16601	9.59e-15	1.66e-13
PSMD12	7.7368	1.12465	1.02e-14	1.77e-13
LUC7L	7.72948	0.89879	1.08e-14	1.87e-13
RELL1	7.72041	1.43898	1.16e-14	2e-13
RANBP9	7.71697	1.12329	1.19e-14	2.06e-13
WDR26	7.71602	1.11871	1.2e-14	2.07e-13
SNRPA1	7.70953	0.785102	1.26e-14	2.18e-13
BBX	7.70023	0.808307	1.36e-14	2.34e-13
SMARCA5	7.69965	0.793694	1.36e-14	2.35e-13
ELOB	7.69283	0.481368	1.44e-14	2.48e-13
IFNGR1	7.6901	1.09247	1.47e-14	2.53e-13
TMEM43	7.6895	1.34751	1.48e-14	2.54e-13
CLSTN3	7.68886	2.12401	1.48e-14	2.55e-13
HOTAIRM1	7.68719	1.55173	1.5e-14	2.58e-13
GDI1	7.68622	1.02099	1.52e-14	2.6e-13
REST	7.68361	0.821735	1.55e-14	2.65e-13
SDHD	7.68262	0.876605	1.56e-14	2.67e-13
RNF114	7.67999	0.826227	1.59e-14	2.73e-13
FUS	7.67598	0.323725	1.64e-14	2.81e-13
SDE2	7.67545	1.23038	1.65e-14	2.82e-13
TMSB4X	7.66502	0.0584305	1.79e-14	3.06e-13
CCT4	7.66126	0.658783	1.84e-14	3.15e-13
DDX46	7.65726	0.744532	1.9e-14	3.25e-13
TSPAN14	7.6563	0.900663	1.91e-14	3.27e-13
ZNF217	7.65465	1.1544	1.94e-14	3.31e-13
FGFR1OP2	7.65417	0.815058	1.95e-14	3.32e-13
LRRC8C	7.6527	1.12586	1.97e-14	3.36e-13
KIF21B	7.6498	1.28496	2.01e-14	3.43e-13
DHX36	7.63964	0.780258	2.18e-14	3.71e-13
ARCN1	7.63279	0.94805	2.3e-14	3.91e-13
RAB1A	7.6307	0.856348	2.33e-14	3.97e-13
COPS2	7.62247	0.826641	2.49e-14	4.23e-13
DPP9	7.62103	1.23348	2.52e-14	4.27e-13
CHMP1A	7.62054	1.31143	2.53e-14	4.29e-13
AKAP8L	7.61805	0.960846	2.58e-14	4.37e-13
SCLT1	7.61796	1.28161	2.58e-14	4.37e-13
MED10	7.61402	0.659729	2.66e-14	4.5e-13
KCNA3	7.60593	1.1098	2.83e-14	4.79e-13
RAB22A	7.60404	0.992173	2.87e-14	4.86e-13
GRHPR	7.59634	1.01501	3.05e-14	5.15e-13
HSH2D	7.59112	1.62139	3.17e-14	5.36e-13
MADD	7.58713	1.45144	3.27e-14	5.53e-13
SPAG9	7.58488	1.1658	3.33e-14	5.62e-13
ARRDC2	7.5803	0.854131	3.45e-14	5.82e-13
DNAJC8	7.57711	0.736414	3.53e-14	5.96e-13
HIST3H2A	7.57602	1.05682	3.56e-14	6.01e-13
REX1BD	7.57202	0.578538	3.67e-14	6.19e-13
ZFR	7.57091	0.889717	3.71e-14	6.24e-13
SEC24C	7.56906	1.5175	3.76e-14	6.32e-13
RNF10	7.56859	0.869845	3.77e-14	6.34e-13
PCM1	7.56844	0.720656	3.78e-14	6.35e-13
PSMD2	7.5618	0.914524	3.98e-14	6.68e-13
SUSD1	7.55911	2.667	4.06e-14	6.81e-13
SEPHS2	7.55822	1.2042	4.09e-14	6.85e-13
GFPT1	7.55773	1.37413	4.1e-14	6.88e-13
PPP1R35	7.55397	1.17823	4.22e-14	7.07e-13
FBXL6	7.55383	1.92893	4.23e-14	7.08e-13
ZNF622	7.55056	0.881104	4.33e-14	7.25e-13
FUBP1	7.54931	0.84218	4.38e-14	7.32e-13
OTULIN	7.53891	1.28294	4.74e-14	7.92e-13
ILK	7.53846	1.19853	4.76e-14	7.94e-13
RMND5A	7.53844	1.1037	4.76e-14	7.94e-13
EP300	7.53262	1.04049	4.97e-14	8.29e-13
PRPF8	7.52665	0.706735	5.21e-14	8.68e-13
SUCO	7.52613	1.06478	5.23e-14	8.71e-13
CKS2	7.51917	1.14284	5.51e-14	9.18e-13
COMMD7	7.51913	0.891665	5.51e-14	9.18e-13
TGFBR1	7.51667	1.59305	5.62e-14	9.35e-13
PTGER2	7.51493	1.10886	5.69e-14	9.47e-13
ZCCHC8	7.50626	1.34932	6.08e-14	1.01e-12
WASHC2A	7.49764	1.17941	6.5e-14	1.08e-12
ATG3	7.49762	0.958766	6.5e-14	1.08e-12
ATAD2B	7.49683	1.29589	6.54e-14	1.08e-12
PCYT1A	7.49372	1.79485	6.69e-14	1.11e-12
KIAA1109	7.48791	1.17673	7e-14	1.16e-12
ATP6AP1	7.48435	1.05284	7.19e-14	1.19e-12
CCPG1	7.48398	1.53981	7.21e-14	1.19e-12
SRP54	7.48199	1.18675	7.32e-14	1.21e-12
YAF2	7.47816	1.09792	7.54e-14	1.25e-12
ATP6V0B	7.47712	0.775257	7.6e-14	1.26e-12
FOXN2	7.47359	1.18566	7.8e-14	1.29e-12
PRKAA1	7.46942	1.02638	8.05e-14	1.33e-12
G6PD	7.4653	1.17559	8.31e-14	1.37e-12
RAB10	7.45186	0.989013	9.2e-14	1.52e-12
CDK5RAP3	7.45119	0.816957	9.25e-14	1.52e-12
ZNF428	7.4465	0.695281	9.58e-14	1.58e-12
KPNB1	7.44539	0.809444	9.67e-14	1.59e-12
KIR2DL3	7.44131	3.5004	9.97e-14	1.64e-12
PTK2B	7.43953	0.953416	1.01e-13	1.66e-12
EPB41	7.43942	0.72058	1.01e-13	1.66e-12
COPA	7.43937	0.959226	1.01e-13	1.66e-12
MARS	7.43713	1.23199	1.03e-13	1.69e-12
TENT2	7.43696	0.952549	1.03e-13	1.69e-12
SLK	7.43525	1.14085	1.04e-13	1.71e-12
PPM1M	7.43225	1.04638	1.07e-13	1.75e-12
PARP14	7.42346	1.37822	1.14e-13	1.87e-12
TMCC3	7.41159	3.45621	1.25e-13	2.04e-12
BMI1	7.40756	1.25874	1.29e-13	2.1e-12
MOB3A	7.40422	1.12301	1.32e-13	2.16e-12
ZNF484	7.40015	1.51239	1.36e-13	2.22e-12
SNX17	7.39518	0.806284	1.41e-13	2.31e-12
CISD3	7.38764	1.04724	1.49e-13	2.44e-12
PSMC3	7.3853	0.917604	1.52e-13	2.48e-12
PGP	7.38313	1.08823	1.55e-13	2.52e-12
NADSYN1	7.37913	1.23333	1.59e-13	2.6e-12
JAKMIP2	7.37458	2.54401	1.65e-13	2.69e-12
PPP3CA	7.35353	1.12539	1.93e-13	3.14e-12
HDGF	7.35298	0.994216	1.94e-13	3.15e-12
EXOSC6	7.35202	0.805239	1.95e-13	3.18e-12
TAPBPL	7.35048	1.27851	1.98e-13	3.21e-12
GNPTG	7.34791	1.06168	2.01e-13	3.27e-12
ACSL5	7.34684	1.53628	2.03e-13	3.29e-12
CBLL1	7.34575	1.14789	2.05e-13	3.32e-12
KDM6A	7.34244	1.02964	2.1e-13	3.4e-12
GLRX5	7.34243	0.967351	2.1e-13	3.4e-12
EXOC4	7.3415	1.11429	2.11e-13	3.42e-12
DCP2	7.34106	1.02375	2.12e-13	3.43e-12
ADD3	7.34097	0.624007	2.12e-13	3.43e-12
NASP	7.32646	0.720769	2.36e-13	3.82e-12
IDH3G	7.32623	0.841218	2.37e-13	3.83e-12
TIPRL	7.32578	0.946084	2.38e-13	3.84e-12
TESC	7.32513	1.93134	2.39e-13	3.85e-12
CD46	7.3225	0.832729	2.43e-13	3.93e-12
EIF4G2	7.31305	0.543568	2.61e-13	4.21e-12
WBP1	7.30355	1.172	2.8e-13	4.52e-12
TMEM263	7.30239	1.0155	2.83e-13	4.55e-12
MDM2	7.28498	1.35431	3.22e-13	5.18e-12
LINC00623	7.26657	1.14395	3.69e-13	5.93e-12
PAXBP1	7.26152	1.11627	3.83e-13	6.15e-12
PPP2R2A	7.26128	1.06615	3.83e-13	6.16e-12
COX16	7.26124	0.934085	3.84e-13	6.16e-12
RBMS1	7.25984	0.690086	3.88e-13	6.22e-12
CCM2	7.25773	0.896494	3.94e-13	6.32e-12
NMRAL1	7.25733	1.07711	3.95e-13	6.33e-12
NCR3	7.25435	0.955523	4.04e-13	6.47e-12
ZRANB2	7.24915	0.815018	4.19e-13	6.72e-12
IK	7.24787	0.676064	4.23e-13	6.78e-12
GORASP2	7.24727	0.86792	4.25e-13	6.8e-12
MYO6	7.24648	2.57311	4.28e-13	6.84e-12
RNF125	7.24494	0.725433	4.33e-13	6.91e-12
SPEN	7.24328	0.836405	4.38e-13	7e-12
LPP	7.24168	1.3247	4.43e-13	7.08e-12
DNAJA2	7.24159	0.750491	4.43e-13	7.08e-12
SIDT1	7.24099	1.34905	4.45e-13	7.11e-12
POLR2M	7.23388	1.04994	4.69e-13	7.48e-12
SFT2D2	7.23142	1.26909	4.78e-13	7.62e-12
ARFGEF1	7.23023	0.963811	4.82e-13	7.68e-12
LAMTOR4	7.22954	0.565298	4.85e-13	7.72e-12
USP47	7.2279	0.838777	4.91e-13	7.81e-12
CPT1A	7.22493	1.96581	5.01e-13	7.97e-12
IST1	7.22185	1.02053	5.13e-13	8.15e-12
CCDC130	7.21841	1.24559	5.26e-13	8.36e-12
PLCB2	7.21755	1.13013	5.29e-13	8.41e-12
SRI	7.21627	0.769839	5.34e-13	8.48e-12
NRDC	7.21141	0.856	5.54e-13	8.79e-12
PDGFD	7.20206	3.03726	5.93e-13	9.41e-12
NFATC2IP	7.19724	0.983574	6.14e-13	9.74e-12
SNTB2	7.19269	1.69509	6.35e-13	1.01e-11
ATP5IF1	7.19101	0.539596	6.43e-13	1.02e-11
YTHDF2	7.18583	0.748026	6.68e-13	1.06e-11
CHMP4B	7.18307	1.02551	6.82e-13	1.08e-11
WASHC2C	7.17959	1.13199	6.99e-13	1.11e-11
STK25	7.17726	1.12501	7.11e-13	1.12e-11
TRIM8	7.17029	1.08111	7.48e-13	1.18e-11
PHF20	7.16186	0.677858	7.96e-13	1.26e-11
DGKQ	7.15348	1.94245	8.46e-13	1.34e-11
SAMD9	7.15322	1.11232	8.48e-13	1.34e-11
TMCO1	7.14601	0.885383	8.93e-13	1.41e-11
SMARCC1	7.14497	0.791651	9e-13	1.42e-11
DCTN1	7.14334	1.08015	9.11e-13	1.43e-11
PSMA2	7.14292	0.631219	9.14e-13	1.44e-11
MAX	7.1399	0.630251	9.34e-13	1.47e-11
NDUFB2	7.13814	0.55386	9.46e-13	1.49e-11
RAB35	7.13731	1.58373	9.52e-13	1.5e-11
DCTN4	7.13664	0.888481	9.56e-13	1.5e-11
CAPN15	7.13548	1.63499	9.64e-13	1.51e-11
KLF9	7.13193	0.785741	9.9e-13	1.55e-11
UHRF1BP1L	7.13164	1.2992	9.92e-13	1.56e-11
AKT3	7.12914	1.36064	1.01e-12	1.58e-11
POLR2E	7.12085	0.647406	1.07e-12	1.68e-11
ANKRD28	7.11594	1.39532	1.11e-12	1.74e-11
IFI6	7.11478	0.814388	1.12e-12	1.75e-11
EIF4G1	7.11395	0.861667	1.13e-12	1.76e-11
CERS2	7.1115	1.04285	1.15e-12	1.79e-11
ATP6V0E1	7.1096	0.555508	1.16e-12	1.82e-11
LGR6	7.10262	3.45927	1.22e-12	1.91e-11
SLC10A3	7.10036	1.35121	1.24e-12	1.94e-11
TRAV26-1	7.0936	3.12088	1.31e-12	2.04e-11
RAB4B	7.09311	1.06828	1.31e-12	2.04e-11
ARF3	7.09155	1.14295	1.33e-12	2.07e-11
CLSTN1	7.0899	1.12077	1.34e-12	2.09e-11
SND1	7.08527	0.834161	1.39e-12	2.16e-11
POLR2K	7.08385	0.827765	1.4e-12	2.18e-11
MAN1A2	7.07795	0.986826	1.46e-12	2.27e-11
RGS2	7.07602	0.766905	1.48e-12	2.31e-11
IRAK4	7.07219	1.07401	1.53e-12	2.37e-11
SQLE	7.07024	1.63059	1.55e-12	2.4e-11
GATAD2A	7.07016	0.951877	1.55e-12	2.4e-11
HERC5	7.06724	1.81007	1.58e-12	2.45e-11
ACBD5	7.06533	1.57733	1.6e-12	2.48e-11
DYRK1A	7.06349	0.931636	1.62e-12	2.52e-11
CIAO1	7.05869	0.995734	1.68e-12	2.6e-11
PIGC	7.0566	1.09937	1.71e-12	2.64e-11
PTGDS	7.05232	2.68122	1.76e-12	2.72e-11
SMC5	7.05046	0.847793	1.78e-12	2.76e-11
VCPIP1	7.04579	1.3104	1.84e-12	2.85e-11
RTF1	7.04094	0.773533	1.91e-12	2.95e-11
RMC1	7.0384	1.5135	1.94e-12	3e-11
SNIP1	7.03491	1.17348	1.99e-12	3.08e-11
BCKDHA	7.03342	1.39708	2.02e-12	3.11e-11
ZNRD2	7.03123	1.01257	2.05e-12	3.15e-11
TINF2	7.02968	0.964188	2.07e-12	3.19e-11
ATP6V0D1	7.02897	1.07191	2.08e-12	3.2e-11
PFDN2	7.02896	0.776144	2.08e-12	3.2e-11
SUPT5H	7.02691	0.797551	2.11e-12	3.25e-11
RAB5B	7.02535	1.27013	2.14e-12	3.28e-11
TIMM10B	7.02368	1.08545	2.16e-12	3.32e-11
TFIP11	7.02183	1.3316	2.19e-12	3.36e-11
ZNF335	7.02155	1.30659	2.19e-12	3.37e-11
COPS8	7.0198	0.961385	2.22e-12	3.41e-11
CCT6A	7.01763	0.687761	2.26e-12	3.46e-11
PPM1L	7.01722	3.20872	2.26e-12	3.47e-11
SMURF2	7.01679	1.19404	2.27e-12	3.48e-11
CCNT2	7.0147	1.15833	2.3e-12	3.53e-11
RLF	7.01129	0.827038	2.36e-12	3.61e-11
SHOC2	7.00996	0.964127	2.38e-12	3.64e-11
PPP2R2D	7.00821	0.980791	2.41e-12	3.69e-11
TRABD	6.99938	0.68411	2.57e-12	3.93e-11
UPF1	6.99204	1.15175	2.71e-12	4.13e-11
TMEM170A	6.98981	0.891759	2.75e-12	4.2e-11
XRN2	6.9889	0.685839	2.77e-12	4.22e-11
CCDC92	6.98179	1.4032	2.91e-12	4.44e-11
BRK1	6.97814	0.599271	2.99e-12	4.56e-11
NDUFS6	6.97271	0.71164	3.11e-12	4.73e-11
PDCD7	6.97242	0.945457	3.12e-12	4.74e-11
KIAA2013	6.96943	1.49397	3.18e-12	4.84e-11
XPC	6.96851	0.886997	3.2e-12	4.87e-11
MPST	6.96674	1.91696	3.24e-12	4.93e-11
MIAT	6.96594	1.68432	3.26e-12	4.95e-11
HSPB11	6.96487	0.933693	3.29e-12	4.99e-11
KANSL2	6.96286	0.927224	3.33e-12	5.06e-11
ARRDC1	6.96129	1.10376	3.37e-12	5.11e-11
IL21R	6.96014	1.21485	3.4e-12	5.15e-11
CNOT4	6.95511	0.87574	3.52e-12	5.34e-11
EIF4A2	6.95396	0.3375	3.55e-12	5.38e-11
LMBRD1	6.95181	0.844834	3.61e-12	5.46e-11
ZDHHC18	6.94843	1.18875	3.69e-12	5.59e-11
BTN3A3	6.94656	1.00398	3.74e-12	5.66e-11
PSMD14	6.9358	1.00551	4.04e-12	6.11e-11
RIPK2	6.93508	1.27706	4.06e-12	6.13e-11
RAB24	6.93468	1.05282	4.07e-12	6.15e-11
NPEPPS	6.93446	1.07979	4.08e-12	6.16e-11
DDA1	6.92459	0.934794	4.37e-12	6.6e-11
ZNF394	6.92448	0.686573	4.38e-12	6.6e-11
SNX15	6.92431	1.69773	4.38e-12	6.6e-11
STARD3	6.92377	1.00393	4.4e-12	6.63e-11
BTBD6	6.9234	1.34616	4.41e-12	6.64e-11
AP3D1	6.9214	1.04785	4.47e-12	6.73e-11
ALDH9A1	6.91618	1.06581	4.64e-12	6.98e-11
AFTPH	6.9155	1.03358	4.66e-12	7.01e-11
GPCPD1	6.91194	0.945601	4.78e-12	7.19e-11
PTPRM	6.89949	3.03261	5.22e-12	7.84e-11
POP7	6.8987	1.28682	5.25e-12	7.88e-11
SNX1	6.89747	1.10637	5.29e-12	7.94e-11
AFF1	6.89092	1.17808	5.54e-12	8.31e-11
LEMD3	6.88833	0.970227	5.65e-12	8.46e-11
AURKAIP1	6.88697	0.625727	5.7e-12	8.54e-11
DDHD1	6.88474	0.941538	5.79e-12	8.67e-11
MVB12B	6.87978	1.91611	5.99e-12	8.97e-11
TRGC2	6.87514	1.01705	6.19e-12	9.27e-11
VTI1B	6.87111	0.938447	6.37e-12	9.53e-11
SLC25A1	6.86839	1.28697	6.49e-12	9.71e-11
SLC38A1	6.86768	0.589471	6.53e-12	9.75e-11
XAB2	6.86252	1.06859	6.77e-12	1.01e-10
SMU1	6.85356	0.871436	7.2e-12	1.08e-10
STRN	6.85255	1.32042	7.25e-12	1.08e-10
ERICH1	6.85082	0.823246	7.34e-12	1.1e-10
TFEB	6.8493	2.37477	7.42e-12	1.11e-10
NGDN	6.84322	0.76487	7.74e-12	1.15e-10
PLSCR3	6.84292	0.823646	7.76e-12	1.16e-10
NOTCH2NLA	6.8403	1.62903	7.9e-12	1.18e-10
PTS	6.83922	1.02784	7.96e-12	1.18e-10
RAB5A	6.8391	0.825705	7.97e-12	1.19e-10
MPC2	6.83364	0.691326	8.28e-12	1.23e-10
GGNBP2	6.83042	0.616023	8.47e-12	1.26e-10
THEMIS	6.82627	0.627458	8.72e-12	1.29e-10
BORCS5	6.82228	1.1185	8.96e-12	1.33e-10
SNU13	6.81181	0.555861	9.64e-12	1.43e-10
CGAS	6.80987	2.0848	9.77e-12	1.45e-10
HIVEP3	6.80265	1.87514	1.03e-11	1.52e-10
ZC3H18	6.80263	1.02534	1.03e-11	1.52e-10
NPC1	6.80246	2.01376	1.03e-11	1.52e-10
TOR1AIP1	6.79976	0.871272	1.05e-11	1.55e-10
MTG1	6.79383	1.26427	1.09e-11	1.61e-10
LAT	6.79207	0.506305	1.11e-11	1.63e-10
MRTFA	6.79004	1.02523	1.12e-11	1.66e-10
STAU1	6.78691	0.822126	1.15e-11	1.69e-10
ATG12	6.78512	0.78897	1.16e-11	1.71e-10
TBC1D5	6.78472	1.22176	1.16e-11	1.72e-10
CRNKL1	6.77635	1.16381	1.23e-11	1.82e-10
PDAP1	6.76878	0.730818	1.3e-11	1.91e-10
CHD2	6.7626	0.576924	1.36e-11	2e-10
SP4	6.75995	1.22563	1.38e-11	2.03e-10
IMPDH1	6.75858	1.20226	1.39e-11	2.05e-10
COPG1	6.7559	1.3159	1.42e-11	2.09e-10
KLRF1	6.74758	1.53918	1.5e-11	2.21e-10
EIF4H	6.73874	0.574246	1.6e-11	2.35e-10
AP1G2	6.73803	0.908307	1.61e-11	2.36e-10
PAF1	6.73057	0.922758	1.69e-11	2.48e-10
PUM1	6.7299	0.778154	1.7e-11	2.49e-10
NUP153	6.72934	0.995545	1.7e-11	2.5e-10
EBP	6.72599	0.930838	1.74e-11	2.56e-10
MAP3K5	6.71978	1.82608	1.82e-11	2.66e-10
SS18	6.71008	1.14597	1.95e-11	2.84e-10
SLC9A1	6.70322	1.34142	2.04e-11	2.98e-10
ZC3HAV1	6.70291	0.549768	2.04e-11	2.99e-10
PCBP1	6.69124	0.566256	2.21e-11	3.23e-10
CDS2	6.6878	0.921593	2.27e-11	3.31e-10
HYOU1	6.68091	1.21288	2.37e-11	3.46e-10
SLC25A24	6.67678	1.77735	2.44e-11	3.56e-10
GALNT3	6.66605	2.94646	2.63e-11	3.83e-10
NAXE	6.65459	0.85544	2.84e-11	4.14e-10
PARP12	6.64731	1.33983	2.98e-11	4.34e-10
ZMYM5	6.64439	1.19068	3.04e-11	4.43e-10
CDKN1A	6.64391	1.23257	3.05e-11	4.44e-10
MBD4	6.64149	0.838476	3.11e-11	4.51e-10
PNPLA2	6.63743	0.637298	3.19e-11	4.64e-10
INO80D	6.63522	1.03376	3.24e-11	4.7e-10
PPP1R7	6.63466	0.779277	3.25e-11	4.72e-10
U2AF1	6.63248	0.832517	3.3e-11	4.79e-10
PHIP	6.63082	0.737281	3.34e-11	4.84e-10
RHBDF2	6.62871	1.71866	3.39e-11	4.91e-10
AXIN1	6.62497	1.28769	3.47e-11	5.03e-10
HMGXB3	6.62071	1.30836	3.57e-11	5.18e-10
RBM18	6.61958	1.25586	3.6e-11	5.21e-10
MAP7D1	6.61052	0.729823	3.83e-11	5.54e-10
EDRF1	6.61049	1.00675	3.83e-11	5.54e-10
UBE2H	6.59878	0.803904	4.15e-11	5.99e-10
RAPGEF2	6.59852	1.55134	4.15e-11	6e-10
SUPV3L1	6.59607	1.06882	4.22e-11	6.09e-10
CLN3	6.59519	1.11504	4.25e-11	6.13e-10
PTTG1	6.58514	1.54355	4.54e-11	6.55e-10
GIT2	6.58201	0.90588	4.64e-11	6.69e-10
FNIP1	6.58089	0.944681	4.68e-11	6.74e-10
B4GALT5	6.57771	2.12548	4.78e-11	6.88e-10
RIC8A	6.57723	0.99156	4.79e-11	6.89e-10
VTA1	6.57436	1.11487	4.89e-11	7.03e-10
RBM15	6.57356	1.31585	4.91e-11	7.06e-10
VPS13A	6.57342	0.977402	4.92e-11	7.06e-10
SUPT7L	6.5732	1.00931	4.92e-11	7.07e-10
GRSF1	6.57147	0.733215	4.98e-11	7.15e-10
PTBP1	6.56983	0.653506	5.04e-11	7.22e-10
FGD3	6.56638	0.705125	5.16e-11	7.39e-10
SMARCD2	6.56522	1.17968	5.2e-11	7.44e-10
PSMC6	6.56422	0.906184	5.23e-11	7.49e-10
SMC3	6.56216	0.83676	5.3e-11	7.59e-10
MINK1	6.56177	1.37214	5.32e-11	7.61e-10
KLHL28	6.55911	0.969146	5.41e-11	7.74e-10
BTG2	6.55496	0.337551	5.57e-11	7.96e-10
USB1	6.55399	1.20652	5.6e-11	8e-10
RFFL	6.55309	1.21181	5.64e-11	8.05e-10
SAFB	6.55218	0.77626	5.67e-11	8.1e-10
HIST2H2AC	6.54857	0.982001	5.81e-11	8.29e-10
SLC2A1	6.54313	1.29839	6.02e-11	8.59e-10
ATG2A	6.54212	1.02729	6.07e-11	8.64e-10
MLLT6	6.53991	0.726995	6.16e-11	8.77e-10
MARK3	6.53602	0.833533	6.32e-11	9e-10
OSBPL7	6.53272	1.72693	6.46e-11	9.19e-10
OTUD4	6.53189	1.02718	6.49e-11	9.24e-10
SEPTIN2	6.53064	0.737715	6.55e-11	9.31e-10
MTMR12	6.52726	1.5469	6.7e-11	9.52e-10
WAPL	6.52599	0.72633	6.76e-11	9.6e-10
PEF1	6.52536	0.991634	6.78e-11	9.63e-10
HIST1H4C	6.52285	0.516415	6.9e-11	9.79e-10
HIST2H2AA4	6.51897	1.5642	7.08e-11	1e-09
IRF7	6.51356	0.967839	7.34e-11	1.04e-09
HGS	6.51318	1.08867	7.36e-11	1.04e-09
USP4	6.51282	0.929428	7.38e-11	1.04e-09
DYNC1LI1	6.51035	1.0607	7.5e-11	1.06e-09
MAGED2	6.50701	0.891922	7.67e-11	1.08e-09
ZFP91	6.50625	0.967581	7.71e-11	1.09e-09
ATP6V1F	6.50549	0.595956	7.74e-11	1.09e-09
ARID5A	6.50536	0.704844	7.75e-11	1.09e-09
PRRC2B	6.50341	0.714028	7.85e-11	1.11e-09
METTL23	6.50168	0.804708	7.94e-11	1.12e-09
CPNE3	6.49849	0.872177	8.11e-11	1.14e-09
TMEM222	6.4932	1.08872	8.4e-11	1.19e-09
CASC4	6.48872	0.982357	8.66e-11	1.22e-09
KDM5D	6.48472	1.59214	8.89e-11	1.25e-09
VTI1A	6.48468	1.08277	8.89e-11	1.25e-09
GAS7	6.48434	3.20825	8.91e-11	1.25e-09
BAG1	6.48194	0.820615	9.05e-11	1.27e-09
ANKRD36C	6.48088	1.05353	9.12e-11	1.28e-09
CYC1	6.48075	0.695732	9.13e-11	1.28e-09
E2F4	6.4792	0.826283	9.22e-11	1.3e-09
SETBP1	6.47591	3.97598	9.42e-11	1.32e-09
TWF2	6.47021	0.632689	9.79e-11	1.37e-09
SLFN11	6.47005	1.51508	9.8e-11	1.37e-09
CDC40	6.46999	0.786255	9.8e-11	1.38e-09
ENPP4	6.46888	2.1455	9.87e-11	1.38e-09
USP34	6.46556	0.768689	1.01e-10	1.41e-09
GET4	6.46131	1.24321	1.04e-10	1.45e-09
CNPY3	6.45973	0.605561	1.05e-10	1.47e-09
EIF4E2	6.45903	1.00785	1.05e-10	1.47e-09
MCMBP	6.45526	1.03556	1.08e-10	1.51e-09
BRAF	6.45355	1.01886	1.09e-10	1.53e-09
BOLA2	6.45191	1.41978	1.1e-10	1.54e-09
MLEC	6.45123	1.10935	1.11e-10	1.55e-09
TASOR	6.44877	0.800768	1.13e-10	1.57e-09
CD84	6.4476	1.23413	1.14e-10	1.59e-09
[truncated: 2,881 more rows]

## Sheet: Table S3
Table S3. The average gene expression level in tumor-reactive T cells and bystander T cells (Delta > 1).
Gene	Average expression in tumor-specific T cells	Average expression in bystander T cells (value < 0.5 in red)	Delta
NKG7	8.48021	3.29814	5.18207
GZMH	6.42012	1.3524	5.06772
CCL5	8.17978	3.42634	4.75343
CST7	7.04124	2.33893	4.70231
GZMB	5.14812	0.812373	4.33575
EFHD2	5.63572	1.37825	4.25747
GNLY	5.91843	1.67921	4.23922
ZEB2	4.89973	0.815406	4.08433
PRF1	5.25345	1.25064	4.00281
FGFBP2	4.8332	0.917722	3.91548
AHNAK	5.66674	1.90791	3.75883
BHLHE40	4.73419	0.985867	3.74832
CCL4	4.86316	1.46719	3.39598
LGALS1	4.959	1.57341	3.38559
PLEK	4.10029	0.734872	3.36541
KLRD1	4.40792	1.07041	3.33751
CRIP1	6.39481	3.08286	3.31195
IFNG	3.95856	0.693679	3.26488
PTPRCAP	6.86493	3.61493	3.25
GZMA	5.32678	2.1724	3.15439
CD99	6.17893	3.24952	2.92941
SYNE1	4.18685	1.27585	2.911
HLA-DRB1	3.87132	1.03153	2.83979
ANXA1	5.74958	2.92546	2.82411
CD81	4.63561	1.86104	2.77457
S1PR5	3.15429	0.412114	2.74217
ABHD17A	4.92849	2.23726	2.69124
FLNA	5.18603	2.50453	2.6815
TBX21	3.11627	0.467726	2.64854
ADGRG1	2.91682	0.280596	2.63623
SLC9A3R1	4.52163	1.89468	2.62695
GNG2	4.78233	2.18901	2.59332
TGFB1	5.62312	3.04751	2.57561
RNASEK	5.06284	2.50922	2.55361
RHOB	4.58813	2.04402	2.54411
FCRL6	2.89058	0.453466	2.43712
PMAIP1	4.08333	1.65599	2.42734
MT-ATP8	5.13516	2.74834	2.38681
KLRK1	4.26573	1.88827	2.37747
CTSW	5.74528	3.39291	2.35237
CLIC1	5.31545	2.96874	2.34671
SPON2	2.97855	0.644725	2.33383
ITGB1	3.35406	1.05384	2.30022
HLA-DPA1	3.65487	1.35847	2.2964
KLRG1	3.52013	1.22575	2.29438
MAP3K8	3.10429	0.810748	2.29354
GNAI2	5.13982	2.85356	2.28626
ARL4C	5.8869	3.60107	2.28584
TNF	3.05153	0.779409	2.27212
CTSC	3.77991	1.52481	2.2551
KLF6	7.21226	4.98526	2.227
MATK	3.52876	1.30573	2.22303
SYNE2	4.03296	1.81531	2.21766
S100A4	7.40288	5.20137	2.20151
TGFBR3	2.61987	0.460896	2.15898
SQSTM1	4.59298	2.43803	2.15495
HOPX	3.30687	1.16932	2.13755
ITGB2	5.7026	3.57457	2.12804
ITGA4	3.852	1.7506	2.1014
PTP4A2	4.79861	2.70724	2.09136
HLA-DPB1	3.93881	1.85369	2.08512
FCGR3A	2.50612	0.43294	2.07318
PYHIN1	2.68951	0.655588	2.03393
SSBP4	3.52702	1.49638	2.03064
MYO1G	3.45529	1.44118	2.0141
IFITM1	7.38798	5.38167	2.00632
ARPC5L	3.45825	1.4562	2.00206
RAP1B	5.01964	3.03635	1.98329
C12orf75	3.63475	1.65605	1.9787
TAGLN2	5.79209	3.81938	1.97271
PIK3R1	4.10659	2.13432	1.97227
LCP1	5.22275	3.26447	1.95828
IQGAP1	3.78583	1.84561	1.94021
OPTN	3.08143	1.14523	1.93621
MBP	3.57145	1.67416	1.8973
ATP6V0C	4.06255	2.16666	1.89589
LSP1	5.91199	4.01649	1.8955
SMAD7	2.57292	0.690637	1.88228
JUND	6.82336	4.94888	1.87448
ITGAL	3.03164	1.16081	1.87083
FYN	4.13003	2.26027	1.86976
EEF1G	6.26308	4.40623	1.85685
PTMS	2.12436	0.279097	1.84526
MSN	4.62464	2.78385	1.8408
CD74	6.011	4.17642	1.83457
APOBEC3G	2.95195	1.12201	1.82994
XCL2	2.22255	0.393952	1.82859
CDK17	3.36481	1.53921	1.8256
CAST	3.44563	1.62362	1.82202
SELPLG	3.3199	1.49913	1.82077
C1orf21	2.16607	0.345335	1.82073
HIST1H1E	3.27373	1.45669	1.81704
TNFRSF1B	2.49693	0.682569	1.81436
HSPA5	5.69554	3.89198	1.80356
KLF2	7.35507	5.55271	1.80236
CALR	5.43794	3.66147	1.77647
RHOA	5.62476	3.8485	1.77626
ACTN4	2.55272	0.77881	1.77391
SRGN	6.6261	4.85381	1.77229
PRSS23	1.96712	0.195301	1.77182
TLN1	3.36247	1.59176	1.7707
GABARAP	4.16671	2.41209	1.75462
LIME1	4.33572	2.58665	1.74907
MRPL10	2.67572	0.928199	1.74752
TAGAP	4.31115	2.56364	1.74751
CFLAR	3.12608	1.39036	1.73572
SYTL3	2.81932	1.08949	1.72983
OASL	2.0595	0.352159	1.70734
YWHAQ	4.05092	2.34496	1.70596
IQGAP2	2.64549	0.94271	1.70278
CD247	4.15307	2.45334	1.69973
RASSF1	3.0773	1.38254	1.69476
ANXA2	2.62177	0.928895	1.69287
NFATC2	2.51559	0.822831	1.69276
PPP3CC	2.98595	1.29479	1.69116
ZNF683	1.86899	0.186241	1.68274
SH2D2A	2.66183	0.979432	1.6824
ARF6	4.31704	2.63865	1.67839
MAPRE2	3.59331	1.91632	1.67699
S100A10	6.04636	4.3718	1.67456
EZR	4.48859	2.8183	1.6703
C5orf56	3.06505	1.41983	1.64522
IL2RG	5.55984	3.91495	1.64489
ANXA6	4.05387	2.41142	1.64245
GADD45B	6.12632	4.48612	1.6402
PSMB9	4.54226	2.90214	1.64012
YPEL3	3.47146	1.83845	1.63301
H1FX	4.21921	2.5953	1.62391
DOK2	2.8844	1.26061	1.62379
GSTP1	4.26644	2.64606	1.62038
APMAP	2.68922	1.07727	1.61195
STOM	2.40227	0.790644	1.61163
ZAP70	4.05886	2.45446	1.6044
ABI3	2.23865	0.637652	1.601
ADGRE5	3.84836	2.25444	1.59392
ATP2B4	2.13259	0.542324	1.59027
ADRB2	2.13147	0.545371	1.58609
MT-ND4L	6.32966	4.74425	1.58541
IER5L	2.91748	1.33616	1.58133
TUBB4B	4.30721	2.72949	1.57772
IER5	4.01649	2.43977	1.57673
TPST2	3.038	1.46597	1.57203
CAPN2	2.94271	1.37235	1.57036
RHOC	2.37297	0.804696	1.56827
ITGB7	3.01216	1.44603	1.56613
HSP90AA1	6.85085	5.28541	1.56544
RABGAP1L	2.53551	0.976739	1.55877
WIPF1	4.04386	2.48511	1.55876
ZBTB38	2.34606	0.794113	1.55195
EMP3	5.92126	4.36981	1.55146
SAMD3	2.70371	1.15736	1.54635
IFITM2	6.52338	4.97835	1.54503
PPP2R5C	3.93324	2.38937	1.54387
PREX1	2.62928	1.08578	1.5435
PPIB	5.26392	3.72416	1.53975
DNAJC1	2.42801	0.891171	1.53684
UBE2S	4.00088	2.46493	1.53596
MYH9	4.67454	3.13976	1.53479
DYNC1H1	2.97742	1.44589	1.53152
TPM3	5.90061	4.36939	1.53123
S100A11	2.58116	1.05295	1.5282
CYBA	6.73935	5.21388	1.52546
SAT1	5.12048	3.59701	1.52347
PRDM1	2.01248	0.495	1.51748
SUN2	4.42373	2.90738	1.51635
BRD2	4.84399	3.33342	1.51057
CLEC2B	3.7851	2.27719	1.50791
STK10	3.28137	1.77377	1.5076
MYBL1	1.97011	0.462644	1.50747
CAPNS1	2.93973	1.44017	1.49956
PDIA3	4.51531	3.0207	1.4946
NEU1	2.79319	1.29981	1.49338
MXRA7	1.88742	0.398942	1.48848
GZMM	5.31345	3.83293	1.48053
UTRN	2.89929	1.41887	1.48043
AKAP13	3.74931	2.27048	1.47883
GPS2	2.99421	1.51697	1.47724
CX3CR1	1.56681	0.0905318	1.47628
MACF1	3.01151	1.5353	1.47622
RAC2	6.32482	4.85621	1.46861
GBP5	2.31206	0.843526	1.46853
ARL6IP5	4.35788	2.89017	1.46771
SRRM2	4.97476	3.51065	1.46411
LITAF	4.96	3.49994	1.46006
MAP1LC3B	3.82691	2.37035	1.45656
RORA	3.43008	1.97597	1.45412
DHRS7	3.09614	1.64239	1.45375
HSPA1B	2.38926	0.938319	1.45094
RNF19A	2.41665	0.970662	1.44599
CDK2AP2	2.63442	1.18853	1.44589
SKAP1	3.47612	2.03228	1.44384
TAF10	3.59402	2.15769	1.43633
CTSD	3.25287	1.81811	1.43477
GLS	3.26666	1.83707	1.42958
METRNL	1.77799	0.348627	1.42937
FMNL1	3.07465	1.65324	1.42141
PTPRC	6.67059	5.24982	1.42077
HSP90B1	4.50193	3.08293	1.419
ADAM8	1.87239	0.455041	1.41735
CYTOR	2.24103	0.824211	1.41682
GNB2	3.48447	2.06904	1.41542
MYL12B	5.61175	4.19737	1.41438
GNAS	5.38829	3.9796	1.40869
FGR	1.64893	0.240903	1.40803
HNRNPL	3.8398	2.43306	1.40673
PPP1R18	2.91141	1.50644	1.40497
SRPK2	2.52897	1.12467	1.4043
SH3BGRL3	7.65944	6.26721	1.39224
AOAH	2.0098	0.626744	1.38306
HLA-DRB5	1.82544	0.443771	1.38167
PSMA6	2.7094	1.3296	1.3798
PARP8	3.3186	1.94042	1.37819
IRF1	5.16364	3.78608	1.37757
CCNH	3.64065	2.26352	1.37713
LAG3	1.80595	0.42951	1.37644
DDIT3	2.66696	1.29454	1.37242
BATF	1.92908	0.570804	1.35828
APBB1IP	3.46152	2.10987	1.35164
AC020916.1	2.42564	1.08137	1.34427
TRGV2	1.47707	0.133086	1.34399
GABARAPL1	2.43539	1.09165	1.34374
MTPN	2.90565	1.56303	1.34262
SERTAD1	3.67892	2.34385	1.33507
CDC42SE1	3.5229	2.18815	1.33475
ERN1	2.14224	0.81024	1.332
YWHAZ	5.9427	4.62139	1.3213
ARL6IP1	3.59525	2.27443	1.32082
SYTL2	1.92058	0.600114	1.32047
ARPC4	3.80927	2.48957	1.31969
PLAAT4	4.9494	3.63004	1.31935
IGF2R	2.05437	0.737897	1.31648
ZFP36	7.1678	5.85388	1.31392
PXN	2.14619	0.832498	1.31369
RAB5IF	2.7297	1.41729	1.31241
PPP1R12A	2.85008	1.53813	1.31195
ORAI1	2.64693	1.33589	1.31104
CLIC3	1.78759	0.479076	1.30852
CDC42EP3	2.20461	0.900171	1.30444
MCL1	4.46496	3.16257	1.30238
IL10RA	2.81498	1.51569	1.2993
ARAP2	2.06029	0.76356	1.29673
PAXX	4.02887	2.73279	1.29608
LRRFIP1	3.96018	2.66443	1.29576
UCP2	4.00516	2.71098	1.29418
KLF3	3.29616	2.00283	1.29333
RALY	3.52909	2.23703	1.29206
SASH3	2.42282	1.13384	1.28898
DUSP10	1.91589	0.63042	1.28547
TTC38	1.50734	0.225829	1.28151
PNRC1	7.04662	5.77429	1.27233
LMNA	2.06151	0.793216	1.26829
MATR3-1	2.89405	1.62831	1.26573
DIAPH1	2.58144	1.31583	1.26561
TMEM50A	3.53697	2.27158	1.26538
KLRC4	1.78272	0.519785	1.26293
TRGV4	1.33858	0.0764479	1.26214
MXD4	1.93466	0.672718	1.26194
AUTS2	1.64003	0.378109	1.26192
PTPN18	1.98806	0.729238	1.25882
CBLB	2.55479	1.29848	1.25631
PSMB10	3.24054	1.98578	1.25476
SERINC1	2.94827	1.69366	1.25461
MTSS1	1.4735	0.218968	1.25454
CEP78	1.68708	0.436158	1.25092
CDKN2D	2.70708	1.45846	1.24862
ACTR2	3.73905	2.49296	1.24609
SH3KBP1	2.83577	1.5918	1.24398
PPP1R15A	6.22935	4.98547	1.24388
LCP2	3.5239	2.28081	1.24309
DUSP5	1.90093	0.662121	1.23881
ZBTB7A	2.34913	1.11171	1.23743
RPS4Y1	4.32286	3.08674	1.23612
ANXA5	2.07575	0.841703	1.23404
BUB3	3.07377	1.84113	1.23264
CITED2	4.8808	3.65249	1.22831
MAP2K2	2.76668	1.54358	1.22309
FOSL2	1.90805	0.686126	1.22192
RNF213	3.90482	2.68458	1.22024
HSPA1A	1.60822	0.391748	1.21647
LDLR	1.75656	0.540702	1.21586
PLIN2	2.06265	0.847405	1.21525
KMT2E	4.12476	2.9111	1.21366
STAT3	3.60418	2.39144	1.21274
ARRB2	3.15529	1.94515	1.21015
RNF166	2.81764	1.60783	1.20981
CCDC88C	2.91018	1.70426	1.20592
NAPA	2.61689	1.41517	1.20172
CD63	2.72774	1.5265	1.20124
RUNX3	2.81115	1.61228	1.19887
CD3G	4.74307	3.54514	1.19793
SAMSN1	2.05634	0.859257	1.19708
HCLS1	4.08752	2.89139	1.19613
UPP1	2.31797	1.12208	1.1959
AKNA	3.0945	1.89947	1.19503
BIN2	4.15178	2.95855	1.19323
PSMB8	3.69557	2.50391	1.19167
PTPN22	2.12635	0.934995	1.19135
GNB1	2.78445	1.59507	1.18938
VCP	3.06102	1.87508	1.18594
RAB8B	2.4076	1.22401	1.18359
SPN	2.44303	1.26985	1.17318
RAB1B	2.31658	1.14352	1.17306
TNFAIP3	6.44897	5.27619	1.17279
TCIRG1	1.84766	0.675021	1.17264
CALM1	7.2201	6.04834	1.17175
ARHGAP25	2.02634	0.854867	1.17147
PTPRJ	1.5718	0.402095	1.1697
TOMM6	3.02815	1.8596	1.16855
TRAPPC10	2.07553	0.908074	1.16746
PSAP	3.26577	2.09852	1.16725
SP140	1.76276	0.595755	1.16701
TENT5C	2.45953	1.30346	1.15607
XBP1	3.1171	1.96241	1.15469
ARF1	4.39958	3.24673	1.15285
SLC20A1	2.11728	0.964566	1.15271
HLA-DQA1	1.46958	0.317967	1.15161
MYO1F	2.28054	1.12943	1.15111
KLRC2	1.39021	0.240321	1.14988
MT-ND6	3.29474	2.14574	1.149
SLAMF7	1.45544	0.306681	1.14876
JAK1	4.44192	3.29413	1.14779
HERPUD2	2.81742	1.67029	1.14713
SEPTIN7	4.71845	3.57154	1.14691
RSRP1	4.71197	3.56646	1.14551
MED15	2.27191	1.12824	1.14367
RAD21	3.08238	1.94141	1.14097
CHST12	1.91241	0.776458	1.13596
GIMAP7	3.27977	2.14525	1.13452
RAC1	3.19095	2.05841	1.13254
EID1	3.44321	2.31276	1.13045
KLRC3	1.29893	0.168483	1.13045
PABPN1	3.02033	1.88997	1.13036
F2R	1.41383	0.28418	1.12965
RBM38	3.35166	2.22643	1.12523
TERF2IP	3.47478	2.34968	1.12509
ZFP36L1	3.99026	2.86591	1.12435
ZBTB1	2.6544	1.53243	1.12198
BTN3A2	2.62086	1.50241	1.11846
REL	3.16702	2.05154	1.11547
HLA-F	4.55777	3.4433	1.11448
ID2	5.29387	4.17939	1.11447
HIST1H1C	2.4119	1.29879	1.11311
CD244	1.40405	0.297016	1.10704
NEAT1	4.12574	3.02272	1.10302
FBXW5	2.2146	1.11342	1.10118
TUBA1C	2.1256	1.0248	1.1008
MAPK1	2.05538	0.956215	1.09916
CD300A	1.40448	0.306187	1.09829
YWHAB	4.5366	3.43855	1.09805
CSK	3.04665	1.95035	1.0963
TSEN54	2.26921	1.17334	1.09587
SLC7A5	1.72115	0.627378	1.09377
CAP1	3.6978	2.6045	1.0933
DAZAP2	4.64731	3.55424	1.09307
OSTF1	2.71852	1.62563	1.09289
TLE5	6.1675	5.07464	1.09286
ZYX	3.12716	2.03507	1.09209
UBE2F	1.77664	0.685862	1.09078
SHISA5	2.79696	1.70636	1.0906
JAZF1	1.34488	0.256393	1.08848
GLIPR1	1.9877	0.900064	1.08764
ARHGDIA	3.6221	2.53546	1.08663
GLUL	1.5405	0.45535	1.08515
MYADM	3.86468	2.78057	1.08411
RALGDS	1.81757	0.733688	1.08388
SF3B1	4.14213	3.05836	1.08376
POLR2A	2.91954	1.83646	1.08308
GNG5	2.93813	1.85546	1.08267
GIMAP4	2.55259	1.47564	1.07695
TMX4	2.19416	1.12185	1.07231
ATF3	1.62463	0.554962	1.06967
IDS	4.07601	3.00659	1.06942
ATF7IP	2.4153	1.34619	1.06911
RASAL3	2.74088	1.67437	1.0665
CD53	3.83447	2.7704	1.06406
TCF25	3.52362	2.45995	1.06367
AC007384.1	1.45058	0.388617	1.06196
IDI1	2.80315	1.74123	1.06192
ARF5	2.99885	1.93736	1.06149
HNRNPA2B1	6.27604	5.2148	1.06124
SH3BP5	1.77934	0.719656	1.05969
PRKCB	2.50477	1.4453	1.05946
CHST11	1.74321	0.684769	1.05844
BCL3	1.90253	0.846364	1.05616
TRGV10	1.38281	0.330668	1.05215
HP1BP3	3.4576	2.40699	1.05061
SLC15A4	1.2936	0.243716	1.04989
ARID4B	3.81279	2.76333	1.04946
IKZF3	2.30845	1.26151	1.04694
TUBA1B	4.79131	3.74462	1.04669
GPI	2.62736	1.58181	1.04554
CMC1	2.77929	1.73382	1.04548
DDX3Y	1.98186	0.93693	1.04493
ACAP2	2.56848	1.52411	1.04437
PPP1CA	3.94008	2.89618	1.0439
NAA50	1.78458	0.744652	1.03993
IL32	7.44888	6.40933	1.03955
RNF149	2.19727	1.15853	1.03874
EWSR1	3.27022	2.23407	1.03615
HERPUD1	3.4792	2.44683	1.03237
TAP2	2.2553	1.22349	1.03182
ARHGAP9	2.83268	1.80134	1.03134
LYAR	2.81724	1.78737	1.02988
SLC38A2	3.48744	2.45799	1.02944
LY6E	4.68773	3.65837	1.02936
SF3A2	2.49016	1.46153	1.02862
SPSB3	2.37791	1.35162	1.02628
ETS1	4.50805	3.48178	1.02627
RAB5C	2.60519	1.57901	1.02618
NCL	5.10998	4.08394	1.02605
PLEKHF1	1.32604	0.301305	1.02473
ATP5F1B	4.19094	3.16786	1.02308
AKIRIN2	2.12748	1.10451	1.02297
GAPDH	6.94725	5.92522	1.02203
FDFT1	2.30861	1.2891	1.0195
PTPN4	2.31711	1.29888	1.01823
APOL6	1.84029	0.822312	1.01798
NEDD9	1.60531	0.587964	1.01735
PGAM1	2.77827	1.76251	1.01576
ARHGAP26	1.7152	0.699515	1.01569
EOMES	1.48058	0.465181	1.0154
ARHGEF3	1.79157	0.776427	1.01515
B4GALT1	1.93205	0.917182	1.01487
MBNL1	4.82578	3.81111	1.01467
SSBP3	1.73454	0.721169	1.01338
CBX4	2.2424	1.23057	1.01183
EMB	2.72053	1.70914	1.01139
UBXN4	3.15552	2.14511	1.01041
WAS	2.95122	1.94157	1.00965
TUBB	3.56344	2.55489	1.00855
RAB37	1.67764	0.670754	1.00689
NIBAN1	1.36317	0.357513	1.00565
LLGL2	1.29924	0.296746	1.0025
SYTL1	2.73044	1.72906	1.00138
STK38	1.89909	0.898845	1.00025

## Sheet: Table S4
Table S4. The ratio of tumor-reactive T cells in certain gene expressed cells.
Gene	Tumor-specific T cell ratio
ADGRG1	0.748995
PRSS23	0.748867
S1PR5	0.682415
PTMS	0.681942
FCRL6	0.649635
TBX21	0.649299
C1orf21	0.646586
GZMB	0.641158
FCGR3A	0.628751
ZEB2	0.617957
TGFBR3	0.614405
XCL2	0.612613
IFNG	0.60761
PLEK	0.606897
FGFBP2	0.595909
GZMH	0.565049
SPON2	0.558979
BHLHE40	0.55573
KLRD1	0.543711
PYHIN1	0.539802
PRF1	0.527435
TNF	0.519695
HLA-DRB1	0.515268
MAP3K8	0.514774
SMAD7	0.507071
EFHD2	0.506585
TNFRSF1B	0.506507
CCL4	0.478743
ACTN4	0.477165
GNLY	0.474311
SYNE1	0.466719
ITGB1	0.465957
LGALS1	0.453969
KLRG1	0.451685
HOPX	0.451088
CST7	0.443688
AHNAK	0.435407
HLA-DPA1	0.43081
MATK	0.427313
OPTN	0.424185
APOBEC3G	0.423248
GZMA	0.417879
ITGAL	0.414497
CTSC	0.403886
CD81	0.398921
PMAIP1	0.398527
ARPC5L	0.396092
MYO1G	0.395404
CCL5	0.391319
SSBP4	0.389342
NKG7	0.388332
SLC9A3R1	0.387062
C12orf75	0.382936
KLRK1	0.378601
HIST1H1E	0.378001
SYNE2	0.377756
RHOB	0.376184
SELPLG	0.375122
HLA-DPB1	0.374602
ITGA4	0.372546
CDK17	0.371942
MBP	0.368009
ABHD17A	0.366879
CAST	0.366249
GNG2	0.365419
IQGAP1	0.357037
RNASEK	0.351892
FLNA	0.350779
ANXA1	0.34863
CRIP1	0.341782
ATP6V0C	0.340382
PIK3R1	0.339779
PTPRCAP	0.33873
MT-ATP8	0.337495
SQSTM1	0.333649
FYN	0.332285
CD99	0.330222
GNAI2	0.32585
CLIC1	0.325624
TGFB1	0.325527
PTP4A2	0.321178
MSN	0.308101
EEF1G	0.307318
RAP1B	0.306809
CTSW	0.305957
ARL4C	0.300768
LCP1	0.299403
ITGB2	0.294217
TAGLN2	0.287658
CALR	0.282184
RHOA	0.281546
LSP1	0.279924
HSPA5	0.277848
CD74	0.273678
JUND	0.272656
KLF6	0.269142
S100A4	0.268431
IFITM1	0.266184
SRGN	0.264362
KLF2	0.258622

## Sheet: Table S5
Table S5. The average gene expression level in tumor-reactive T cells and bystander T cells from mouse model (Delta > 1).
Gene	Average expression in tumor-specific T cells	Average expression in bystander T cells (value < 0.5 in red)	Delta
Lag3	5.77067	0.273676	5.49699
Tigit	6.56097	1.07655	5.48442
Gzmk	6.31126	0.924076	5.38719
Ccl4	7.34067	2.38383	4.95685
Ccl5	10.6805	6.05624	4.62423
Gzmb	5.32093	0.759311	4.56162
Pdcd1	4.63049	0.1237	4.50679
Cxcr6	5.48226	1.00704	4.47522
Rgs16	4.96154	0.689809	4.27173
Ccl3	4.84918	0.710658	4.13853
Tox	5.50884	1.41508	4.09376
Nr4a2	6.35306	2.42981	3.92325
Osgin1	3.88663	0.106799	3.77983
Ctla4	4.7872	1.00989	3.77731
Bhlhe40	5.90304	2.2911	3.61194
Gzma	4.00439	0.499175	3.50521
Cd7	6.67382	3.17372	3.5001
Adgrg1	3.5333	0.0577737	3.47553
Serpina3g	4.67998	1.22924	3.45073
Trbv1	3.8831	0.463332	3.41977
Chn2	3.55233	0.230366	3.32196
Itgav	3.95176	0.644513	3.30724
S100a4	4.12143	0.828333	3.2931
Tnfrsf9	3.52646	0.252379	3.27408
Camk2n1	3.74049	0.514296	3.22619
Casp3	3.92053	0.705723	3.21481
Litaf	3.65497	0.522438	3.13253
Il10ra	4.19264	1.11847	3.07417
Bcl2a1b	4.9843	1.96574	3.01856
Abcb9	3.68518	0.674807	3.01037
S100a6	5.0927	2.08246	3.01024
Ier5l	3.3646	0.434311	2.93029
Sh2d2a	7.04404	4.15115	2.89289
Rpa2	4.35911	1.499	2.86011
Pglyrp1	5.27135	2.41604	2.85531
Glrx	3.67288	0.840893	2.83199
Lax1	4.90181	2.09901	2.8028
Itga4	5.53947	2.73724	2.80223
Baiap3	3.7417	0.945976	2.79572
Nedd9	4.62699	1.85388	2.77311
Rgs1	7.56386	4.81196	2.7519
Ptms	3.37137	0.623592	2.74778
Bcl2a1d	3.44649	0.720477	2.72602
Vmp1	3.70246	0.995265	2.70719
Fasl	4.20129	1.52902	2.67226
Id2	6.2852	3.61916	2.66604
Chst12	3.14869	0.504188	2.6445
Ctsc	3.74095	1.21155	2.5294
Prf1	3.55128	1.0599	2.49137
Tnfrsf1b	4.17186	1.68434	2.48752
Nfatc1	4.63683	2.1517	2.48513
Ikzf3	4.67125	2.20202	2.46924
Gimap7	5.24029	2.798	2.44229
Chsy1	3.94151	1.51112	2.43039
Stk39	3.1857	0.778165	2.40753
Acot7	3.37336	0.980656	2.39271
Dapk2	2.59837	0.208771	2.3896
Btg3	4.83842	2.45281	2.38561
Il2rb	6.87368	4.49979	2.37389
S100a11	6.90407	4.59462	2.30945
Entpd1	2.5384	0.234705	2.30369
Vamp8	4.87825	2.59292	2.28533
Prex1	4.84589	2.56092	2.28497
Aopep	4.15413	1.8728	2.28132
Sh2d1a	4.7915	2.55018	2.24133
Cd244a	2.3195	0.0838465	2.23566
Ctsb	4.62878	2.4067	2.22208
Fgl2	2.65037	0.429722	2.22065
Samsn1	2.85371	0.666788	2.18693
Gm45716	2.80514	0.65422	2.15092
Gng2	3.90032	1.76852	2.1318
Stat3	4.75103	2.63441	2.11661
Rgs3	3.68667	1.57484	2.11183
Cblb	4.88743	2.78575	2.10168
Cdk6	2.92919	0.835935	2.09325
Ech1	4.14209	2.07347	2.06862
Nkg7	8.6685	6.62008	2.04843
Tcrg-V7	2.02693	0.00621881	2.02071
Ifng	3.26337	1.25463	2.00875
Cd38	2.30713	0.306692	2.00044
Ubash3b	2.76675	0.767479	1.99928
Efhd2	5.39095	3.3989	1.99205
Cish	3.36116	1.38132	1.97985
Glcci1	2.49129	0.513577	1.97771
Ccrl2	2.42349	0.452131	1.97135
Plaat3	4.6419	2.6797	1.9622
Ikzf2	2.72695	0.768617	1.95834
Prr13	4.68705	2.73576	1.95129
Adam19	3.31576	1.36932	1.94645
Osbpl3	2.36741	0.452739	1.91467
Gxylt1	2.82797	0.919803	1.90817
Hip1	2.15715	0.251791	1.90536
Arl6ip1	6.1778	4.27457	1.90323
Batf	3.12395	1.22611	1.89783
Prdm1	2.12371	0.22649	1.89722
Irf8	2.31847	0.426792	1.89168
Nsmaf	3.01859	1.1293	1.8893
Havcr2	1.91133	0.0257698	1.88556
Plek	2.80873	0.925126	1.88361
Plk3	3.26765	1.38406	1.88359
Cers4	2.8071	0.924547	1.88255
Cd200r2	1.88575	0.00588856	1.87986
Hmgb2	5.98876	4.12286	1.86589
Myo1f	3.41153	1.54738	1.86415
Itm2c	4.23282	2.37437	1.85845
Cst7	5.55999	3.70827	1.85172
Cd200r1	1.89448	0.0533769	1.84111
Hist1h1c	3.52925	1.71589	1.81336
Maf	1.93751	0.172177	1.76533
Fyn	5.74529	3.9819	1.76339
Mxd4	3.53657	1.77888	1.75769
Rbl2	3.06324	1.31882	1.74442
Acadl	3.17909	1.43496	1.74413
Prr5l	1.81432	0.0769528	1.73736
Anxa2	3.87003	2.13567	1.73437
Rab19	2.46757	0.741097	1.72648
Rps6ka1	4.01795	2.29183	1.72612
Adap1	1.96878	0.243386	1.72539
Casp1	2.05685	0.333915	1.72293
Car2	1.85115	0.141691	1.70945
Akna	4.59229	2.91943	1.67286
Lrmp	2.97116	1.30112	1.67004
Cd48	4.18074	2.51176	1.66898
Sdcbp2	1.80844	0.14935	1.65909
Lilr4b	2.29946	0.641442	1.65801
Cd200r4	1.82778	0.170321	1.65746
Lilrb4a	2.31297	0.667685	1.64528
Prkch	6.60556	4.9608	1.64477
Zap70	5.13219	3.50628	1.62592
Cdkn2c	1.87704	0.254372	1.62267
Glp1r	1.61472	0.00610947	1.60861
Hip1r	2.36736	0.763068	1.60429
Padi2	2.87231	1.27376	1.59855
Serpinb6b	2.75134	1.15364	1.5977
Pdgfb	1.98877	0.398161	1.59061
Coch	1.59143	0.00476937	1.58666
Itgb2	5.67516	4.09193	1.58324
Runx3	4.18778	2.60719	1.58058
Izumo1r	2.29946	0.719908	1.57955
Lmnb1	2.96235	1.39202	1.57034
Ttc39b	2.97651	1.41199	1.56452
Ptk2b	3.98264	2.42051	1.56213
Mmd	2.26012	0.700278	1.55984
Slc3a2	6.05995	4.50916	1.5508
Adrb1	1.6087	0.0632953	1.5454
Tceal9	2.52653	0.98135	1.54518
Nucb1	3.35026	1.81753	1.53273
Tmcc3	1.56859	0.0367562	1.53183
Tmprss6	1.53369	0.00289834	1.53079
Pstpip1	4.44277	2.91489	1.52788
Zbtb38	2.49988	0.974592	1.52529
Slc22a15	1.58949	0.0668775	1.52261
Irf2	3.7856	2.26801	1.51759
Eomes	3.38264	1.86534	1.5173
Ciapin1	2.41002	0.898205	1.51182
Lgals3	1.82377	0.340957	1.48281
Cd160	3.00159	1.51989	1.4817
Sla2	2.52606	1.06585	1.4602
Cbx4	5.20471	3.74562	1.45909
Mxi1	1.89972	0.442006	1.45772
Lcp2	4.43217	2.9766	1.45557
Ctsd	6.169	4.72059	1.44841
Cenpa	2.2384	0.792216	1.44618
Trac	4.57217	3.12826	1.44392
Susd3	1.91474	0.475381	1.43936
Sipa1	4.38796	2.95528	1.43268
Sytl2	1.9809	0.549436	1.43147
Fbxw4	2.45777	1.03161	1.42616
Tox2	1.44233	0.0170991	1.42523
Nfil3	2.91802	1.49757	1.42045
Ildr1	1.62806	0.214773	1.41328
Sec11c	4.60277	3.19073	1.41204
Ube2l6	1.49441	0.0921036	1.40231
Ptger4	2.43929	1.03953	1.39976
Golga7	2.83297	1.43332	1.39965
Syt11	1.82902	0.43661	1.39241
Unc119	2.48476	1.09314	1.39162
Nrp1	1.49256	0.104756	1.3878
Nrip1	2.75156	1.36396	1.3876
Perp	1.51745	0.130645	1.38681
Gpd2	1.83312	0.449606	1.38352
Atxn1	2.11573	0.737311	1.37842
Cela1	1.43173	0.0535802	1.37815
Ypel3	5.86292	4.49867	1.36425
Arsb	2.46808	1.10677	1.36131
Stk32c	1.47295	0.11819	1.35476
Ppm1b	2.72808	1.37418	1.3539
Stard3nl	2.305	0.954106	1.35089
Cd3g	7.57248	6.22413	1.34835
Agfg1	3.43503	2.10567	1.32936
Plscr1	1.60299	0.27625	1.32674
Uhrf2	2.67855	1.35462	1.32392
Setbp1	1.52681	0.208316	1.3185
Rab8b	3.0885	1.77071	1.3178
Hsp90b1	5.16179	3.84925	1.31254
Abr	2.18408	0.878329	1.30575
Dnajb6	4.23866	2.93414	1.30452
Usp38	2.76551	1.4621	1.30341
Pttg1	3.35634	2.05805	1.29829
Plekhb2	2.02335	0.725753	1.2976
Bex3	3.09547	1.80225	1.29321
Anxa11	3.77365	2.48176	1.29189
Ccr5	2.03482	0.751313	1.28351
Rcn1	2.16037	0.881601	1.27877
Irak2	2.01966	0.755733	1.26393
Med28	3.87145	2.60936	1.26209
Lrp10	4.34036	3.08324	1.25711
Xdh	1.88681	0.63211	1.2547
Ptpn11	2.19599	0.941967	1.25402
Lasp1	3.34321	2.09147	1.25174
Grina	3.14255	1.89301	1.24954
Ndfip2	3.32161	2.077	1.24461
Ccni	4.4423	3.19999	1.24231
Tap1	4.16065	2.92147	1.23919
N4bp2l1	2.47851	1.24087	1.23765
Gpr65	1.84005	0.608281	1.23177
Actn2	1.70104	0.478573	1.22247
Arl5a	2.18857	0.966748	1.22183
Jak3	3.08641	1.865	1.22141
Ctsa	3.72447	2.50353	1.22094
Agpat3	3.01913	1.80099	1.21814
Chic2	3.75478	2.54373	1.21106
Dut	2.75441	1.54653	1.20787
Wbp1	2.18966	0.987523	1.20214
Tmem135	1.72932	0.527266	1.20206
Epcam	1.43613	0.235166	1.20096
Kif13b	1.83267	0.633211	1.19946
Ehd1	3.14404	1.94671	1.19733
Hist1h1e	2.04486	0.854809	1.19005
Pvrig	1.39294	0.209501	1.18344
H2-M3	2.72368	1.54068	1.18299
Prdx5	4.26922	3.09153	1.17769
Fbxo6	1.6998	0.522871	1.17693
Smpdl3a	3.76423	2.58899	1.17524
Ccng2	2.48373	1.3093	1.17443
Eif4enif1	1.8335	0.659204	1.17429
Tiprl	3.5244	2.35048	1.17391
Ndfip1	6.34296	5.17918	1.16378
Tap2	4.60414	3.44113	1.16301
Mcm6	3.0406	1.87857	1.16203
Rnh1	2.63456	1.47635	1.15821
Rnf166	3.93685	2.78038	1.15647
Cox17	4.04374	2.88741	1.15633
Gpr171	2.27824	1.12428	1.15396
Trav17	1.21265	0.0591133	1.15354
Tspan3	2.16827	1.01491	1.15336
Nktr	3.5001	2.34677	1.15333
Sik1	3.78366	2.63203	1.15164
Vamp2	3.07188	1.92132	1.15055
Tmem191c	1.74725	0.598813	1.14843
Cd164	4.86585	3.71873	1.14712
Cetn2	2.54227	1.39629	1.14598
Eif2s3y	2.19928	1.05485	1.14443
Tnfrsf1a	2.09832	0.956567	1.14175
Lbh	3.28486	2.14406	1.1408
Pik3ap1	1.73033	0.594105	1.13622
Sh3glb1	4.53313	3.40219	1.13094
Mrc2	1.13047	0.00154748	1.12892
Ccng1	2.57439	1.44604	1.12835
Tapbpl	3.27775	2.15014	1.12761
Zgpat	4.29952	3.17283	1.1267
Cdkn1b	3.76766	2.64461	1.12305
Laptm4a	3.21946	2.09782	1.12163
Galnt2	2.3701	1.24943	1.12068
Foxn3	2.77763	1.65988	1.11775
Tmem273	1.1281	0.0159418	1.11216
Lpin1	2.19592	1.08747	1.10845
Abi3	1.71102	0.604926	1.1061
Aplp1	1.22489	0.120594	1.10429
Zdhhc18	4.48162	3.37897	1.10265
Sqstm1	6.01424	4.91436	1.09988
Rin3	2.4172	1.32028	1.09692
Map4k1	2.64901	1.55222	1.09679
Mapre2	2.42959	1.33471	1.09488
Arid5b	2.24328	1.14901	1.09427
Dusp5	5.93226	4.8423	1.08996
Tmbim6	5.74611	4.65641	1.0897
Cebpb	4.7298	3.64045	1.08935
Etfb	2.8626	1.77403	1.08857
Vamp5	1.59163	0.504646	1.08698
Kmt2e	4.57876	3.49261	1.08616
Wbp2	3.45336	2.36767	1.08569
Khnyn	1.83432	0.750379	1.08394
Oip5os1	2.20247	1.11972	1.08275
Ctla2a	5.31969	4.2409	1.07878
Trbc2	6.08762	5.00886	1.07876
Ubl5	5.66261	4.59408	1.06853
Lat2	1.25644	0.188156	1.06828
Mkrn1	3.85184	2.78584	1.066
Itih5	1.16055	0.095271	1.06527
Serinc3	5.03368	3.97018	1.0635
Serpinb9	1.59187	0.529186	1.06268
Per1	4.35078	3.28825	1.06253
Rassf1	3.26991	2.20834	1.06157
Atp6v0e	4.08535	3.02513	1.06022
Il10	1.06405	0.0171623	1.04689
Cd3e	7.69692	6.65149	1.04543
Spcs2	3.97933	2.93502	1.04431
Sertad2	2.42064	1.37716	1.04348
Crbn	2.29675	1.25819	1.03855
Msi2	2.23409	1.19574	1.03835
Eif4e3	1.52721	0.490113	1.03709
Dusp6	2.25221	1.21737	1.03483
Slamf1	1.36567	0.331172	1.0345
Fryl	3.34344	2.31118	1.03226
Gm36723	1.07594	0.0480371	1.0279
Pitpnc1	3.91611	2.88954	1.02657
Map2k3	2.20549	1.18064	1.02485
Txn1	5.24909	4.22439	1.02471
Rnaseh2c	3.83114	2.80847	1.02267
Plekha2	3.25728	2.23546	1.02182
Pdia3	5.35038	4.33183	1.01855
Ptpn22	4.2154	3.19726	1.01813
Atpif1	2.78244	1.77066	1.01178
Mob4	3.1744	2.16504	1.00936
Pglyrp2	2.59363	1.58476	1.00887
Dctn4	2.47221	1.46689	1.00532
St6galnac3	1.22635	0.221153	1.00519
Sema4d	3.76151	2.75916	1.00235
Tbc1d10c	4.9865	3.98591	1.00059
Cd101	1.34153	0.340956	1.00058

## Sheet: Table S6
Table S6. The ratio of tumor-reactive T cells in certain gene expressed cells (mouse model).
Gene	Tumor-specific T cell ratio
Adgrg1	0.892262
Pdcd1	0.834298
Osgin1	0.8259
Cd244a	0.793453
Lag3	0.728091
Chn2	0.673552
Tnfrsf9	0.640561
Dapk2	0.630626
Entpd1	0.606856
Prdm1	0.573939
Hip1	0.552332
Trbv1	0.536074
Cd38	0.516097
Ier5l	0.508692
Camk2n1	0.497292
Gzma	0.495417
Litaf	0.492944
Gzmb	0.492005
Rgs16	0.490857
Gzmk	0.483945
Ccl3	0.47979
Fgl2	0.467611
Chst12	0.458765
Itgav	0.450123
Ptms	0.43157
Ccrl2	0.428513
Irf8	0.427618
Osbpl3	0.425881
Casp3	0.423986
Tigit	0.419338
Abcb9	0.417046
Bcl2a1d	0.408419
Glcci1	0.403937
Cxcr6	0.403471
S100a4	0.391202
Ctla4	0.391197
Samsn1	0.372334
Glrx	0.370608
Gm45716	0.369026
Stk39	0.360579
Baiap3	0.350504
Serpina3g	0.343363
Il10ra	0.337061
Ikzf2	0.33705
Ubash3b	0.333788
Vmp1	0.332636
Tox	0.329263
Cdk6	0.324633
Acot7	0.315904
Prf1	0.314563
Gxylt1	0.300072
Ctsc	0.290251
Rpa2	0.280018
Fasl	0.27979
Ifng	0.276008
Ccl4	0.275612
Chsy1	0.263554
Bcl2a1b	0.260704
Bhlhe40	0.259687
Batf	0.259658
Cish	0.257415
Adam19	0.253479
Tnfrsf1b	0.250856
Nedd9	0.250131
Nr4a2	0.248664
Rgs3	0.244277
S100a6	0.240914
Lax1	0.237441
Gng2	0.23444
Aopep	0.233675
Ikzf3	0.223801
Pglyrp1	0.223591
Nfatc1	0.223005
Itga4	0.215285
Ech1	0.21426
Btg3	0.208408
Ctsb	0.204828
Prex1	0.203662
Sh2d1a	0.202908
Gimap7	0.201932
Vamp8	0.199819
Cd7	0.194722
Prr13	0.193606
Stat3	0.193367
Plaat3	0.191915
Cblb	0.191184
Id2	0.186573
Efhd2	0.180402
Sh2d2a	0.170047
Il2rb	0.167033
Ccl5	0.164334
Rgs1	0.16219
Arl6ip1	0.160202
S100a11	0.157564
AW112010	0.145816
Nkg7	0.137451

## Sheet: Table S7
Table S7. The differentially expressed genes in ADGRG1+ vs ADGRG1- CAR-T cells (adjusted p-value < 0.05).
Gene	baseMean	log2FoldChange	lfcSE	stat	p-value	adjusted p-value
ADGRG1	729.544	5.04483	0.132016	38.2138	0	0
CCL4L2	71.2145	4.58528	0.350739	13.0732	4.68491e-39	5.60784e-36
CCR5	42.3647	3.15769	0.375504	8.40922	4.12736e-17	8.98263e-15
COL5A3	6.66811	3.00536	0.821981	3.65624	0.000255944	0.00349276
CCR1	35.767	2.88322	0.386745	7.4551	8.98012e-14	1.15761e-11
GREM2	12.0007	2.84163	0.604679	4.6994	2.60931e-06	7.31217e-05
CCR2	89.3529	2.83639	0.288512	9.8311	8.27116e-23	3.08018e-20
TSPAN2	11.321	2.74723	0.642073	4.27868	1.88004e-05	0.000407052
GGTA1P	22.6702	2.73383	0.401426	6.81029	9.73992e-12	9.01777e-10
CCL1	10.2468	2.56836	0.644114	3.98743	6.67932e-05	0.00112949
CACNA1D	9.21771	2.52223	0.623332	4.04636	5.20196e-05	0.000930356
LGMN	415.764	2.51918	0.11283	22.3273	2.00776e-110	1.12154e-106
CCL3L1	61.5495	2.47411	0.338948	7.29939	2.89083e-13	3.48522e-11
TMEM163	24.7569	2.43117	0.483091	5.03254	4.84034e-07	1.66559e-05
IL17F	12.4007	2.42596	0.643974	3.76717	0.000165108	0.0024335
PLEK	21.2883	2.37355	0.395498	6.00142	1.95605e-09	1.19198e-07
CCL4	2358.98	2.3563	0.119233	19.7621	6.31354e-87	2.11605e-83
CXCR6	163.087	2.33166	0.204654	11.3932	4.52058e-30	3.1565e-27
PLCL1	8.90615	2.325	0.613907	3.78722	0.000152345	0.00227742
MAF	440.473	2.28552	0.102559	22.285	5.16755e-110	2.16495e-106
CTSL	8.64902	2.264	0.627908	3.60561	0.000311416	0.0041222
MYO7A	9.02401	2.23123	0.609245	3.66229	0.000249975	0.00343367
IL13	303.372	2.21256	0.161061	13.7374	6.05963e-43	9.23157e-40
EPHB1	37.5186	2.20133	0.814138	2.70388	0.00685351	0.0463692
ID1	6.64143	2.14866	0.682585	3.14783	0.00164488	0.0157474
TMCC3	11.5135	2.14335	0.609327	3.51757	0.000435523	0.00536259
CCL3	1988.34	2.10796	0.202488	10.4103	2.2251e-25	1.03578e-22
IL5	103.082	2.08452	0.266036	7.83547	4.67103e-15	7.59972e-13
HEATR9	17.3399	2.03925	0.494231	4.12611	3.68956e-05	0.000704211
TP73	15.4499	2.01668	0.462832	4.35725	1.31708e-05	0.000298264
NUGGC	11.6402	2.00237	0.539536	3.71128	0.000206218	0.0029361
C1QTNF4	7.83162	1.97595	0.64834	3.0477	0.00230599	0.0202111
ODAPH	7.21246	1.9622	0.638214	3.07451	0.00210847	0.018955
AUTS2	11.3314	1.94347	0.517792	3.75338	0.000174469	0.00255071
IGFBP3	7.05799	1.92476	0.652661	2.9491	0.00318702	0.0257886
EIF3CL	441.218	1.87578	0.516505	3.63169	0.000281576	0.00379618
IL22	19.0895	1.87553	0.445933	4.20585	2.60098e-05	0.000531551
NR4A3	71.8954	1.87521	0.254295	7.37414	1.65404e-13	2.08408e-11
ZNF683	12.1443	1.87277	0.491584	3.80967	0.000139152	0.00211032
TIMP2	20.397	1.86479	0.450576	4.13868	3.49314e-05	0.000676739
MB	30.3238	1.85636	0.315641	5.88123	4.0723e-09	2.32121e-07
MLC1	60.6604	1.84474	0.238329	7.7403	9.91837e-15	1.4709e-12
HELZ2	86.7636	1.83729	0.221306	8.30206	1.02326e-16	2.09119e-14
GZMA	1359.81	1.83283	0.374192	4.8981	9.67675e-07	3.01979e-05
LINC00887	15.516	1.83167	0.561058	3.26468	0.00109588	0.0115067
RCAN2	92.3038	1.80224	0.306116	5.88743	3.92257e-09	2.25118e-07
EPAS1	706.816	1.7964	0.079913	22.4795	6.59181e-112	5.52328e-108
GREB1	22.8314	1.7805	0.429411	4.14637	3.37793e-05	0.000659759
CSF2RB	80.8422	1.77568	0.224811	7.89854	2.82191e-15	4.68214e-13
KCNA2	22.7226	1.76339	0.373899	4.71621	2.40283e-06	6.82486e-05
SIGLEC17P	16.1402	1.76236	0.431986	4.07967	4.50989e-05	0.000827785
LINC02390	11.7633	1.74252	0.489163	3.56226	0.000367678	0.00471427
NOXA1	10.0787	1.73701	0.563633	3.08181	0.00205744	0.0186572
KCNN3	16.3811	1.72746	0.422765	4.08611	4.38673e-05	0.000811399
MEGF6	19.8173	1.70701	0.55524	3.07437	0.00210951	0.018955
IL10	143.001	1.69147	0.239518	7.06195	1.64178e-12	1.68791e-10
IL3	59.2463	1.68672	0.314369	5.36543	8.07586e-08	3.37494e-06
PRRX2	12.0712	1.67301	0.616623	2.71318	0.006664	0.0454704
HMGA2	12.9922	1.66465	0.552558	3.01262	0.00259004	0.022066
MAN1C1	37.0188	1.64741	0.284902	5.78238	7.36519e-09	3.94332e-07
IGHE	81.7925	1.63515	0.2724	6.00276	1.93987e-09	1.18644e-07
CPVL	14.8223	1.62534	0.510283	3.18518	0.00144665	0.0142604
ETV7	17.8944	1.6193	0.418981	3.86486	0.000111153	0.00175231
ATP6V0A4	21.7893	1.5915	0.347655	4.57783	4.69832e-06	0.000123602
TSHR	44.3679	1.57665	0.299408	5.2659	1.39505e-07	5.47502e-06
ANTXR2	509.963	1.57097	0.163438	9.61201	7.11496e-22	2.33789e-19
FBLN2	10.2277	1.55398	0.514862	3.01824	0.00254247	0.0217825
MAL	472.85	1.50474	0.154249	9.75526	1.7515e-22	6.11491e-20
NRP1	87.0419	1.48414	0.22969	6.46151	1.03662e-10	8.11762e-09
GPAT3	90.2069	1.46713	0.202835	7.23313	4.72003e-13	5.41769e-11
CD40LG	159.033	1.44812	0.177053	8.17901	2.86187e-16	5.58723e-14
HLF	52.0723	1.44179	0.274904	5.24471	1.56531e-07	5.9889e-06
GZMK	12.8741	1.44035	0.505775	2.84782	0.00440198	0.033244
TNFRSF18	239.709	1.4203	0.156636	9.06756	1.21717e-19	3.39957e-17
GNLY	868.614	1.41861	0.221166	6.41423	1.41535e-10	1.07811e-08
CHDH	35.8371	1.41365	0.294471	4.80062	1.58174e-06	4.73335e-05
PTPN13	27.1656	1.3963	0.350031	3.98908	6.63305e-05	0.00112393
LINC00996	30.0285	1.3957	0.30252	4.61359	3.95778e-06	0.000105612
PROK2	12.398	1.38667	0.463325	2.99286	0.00276375	0.0231691
ADAMTS14	48.2894	1.37989	0.332145	4.15449	3.26019e-05	0.000642756
FAM30A	72.8409	1.37573	0.272698	5.04488	4.53795e-07	1.57122e-05
HMGB3P32	24.2226	1.36507	0.322473	4.23313	2.30465e-05	0.000481563
MIR635	12.6144	1.35162	0.49987	2.70394	0.00685235	0.0463692
MIR503HG	77.574	1.34725	0.209565	6.42876	1.28648e-10	9.84418e-09
LINC00632	169.562	1.34549	0.165794	8.11546	4.8394e-16	8.81507e-14
TTLL7	25.6907	1.33952	0.312903	4.28096	1.86089e-05	0.000403948
LINC00892	138.935	1.33778	0.163567	8.17878	2.8673e-16	5.58723e-14
EGR3	203.827	1.33285	0.211941	6.2888	3.19933e-10	2.25271e-08
MIR4537	22.9072	1.32701	0.3411	3.8904	0.00010008	0.001608
PRDM8	266.528	1.32583	0.37267	3.55765	0.000374185	0.00477573
HPGD	446.868	1.31354	0.168931	7.77562	7.5081e-15	1.14382e-12
MIR4539	20.5203	1.30772	0.387154	3.37778	0.000730727	0.00822952
DPF3	26.6731	1.3065	0.366337	3.5664	0.000361925	0.00466191
PRSS23	123.162	1.30364	0.160224	8.13636	4.0733e-16	7.5191e-14
FGFBP2	182.749	1.2951	0.180635	7.16968	7.51712e-13	8.23346e-11
CCL5	1647.84	1.28486	0.192967	6.65842	2.76781e-11	2.41578e-09
RYR1	29.2839	1.28282	0.3501	3.66415	0.00024816	0.00341434
SLC9A9	78.9719	1.27915	0.333071	3.84047	0.000122797	0.00189836
LINC02362	13.5036	1.2762	0.448743	2.84394	0.00445597	0.0335459
CDH24	48.8193	1.24855	0.258922	4.82212	1.42043e-06	4.28123e-05
CSGALNACT1	95.7829	1.2315	0.167057	7.37172	1.6844e-13	2.10283e-11
LINC01943	435.824	1.23106	0.117053	10.5171	7.20697e-26	3.55219e-23
WHRN	163.963	1.22672	0.14504	8.45786	2.72319e-17	6.08471e-15
MIR4435-2HG	380.826	1.22205	0.272066	4.49176	7.06382e-06	0.000173317
FAXC	97.5721	1.21603	0.190078	6.39756	1.5788e-10	1.18644e-08
SHISA2	26.9435	1.21182	0.303021	3.99912	6.35777e-05	0.00109163
BCL6B	16.3379	1.2089	0.394354	3.06553	0.00217287	0.0192967
F2R	825.99	1.20618	0.146529	8.23173	1.84526e-16	3.68129e-14
FUT7	730.361	1.20548	0.121491	9.92238	3.32735e-23	1.32761e-20
HMOX1	37.6851	1.17903	0.288868	4.08156	4.47349e-05	0.000824717
FAM49A	125.815	1.17639	0.149483	7.86973	3.55419e-15	5.83932e-13
PTGIS	2458.87	1.17048	0.0889979	13.1518	1.66269e-39	2.14333e-36
MAP1LC3A	28.3313	1.1648	0.309042	3.76905	0.000163868	0.00241919
WNT16	22.361	1.14982	0.365524	3.14569	0.00165696	0.0158309
CD4	471.368	1.14809	0.107707	10.6594	1.57664e-26	8.25668e-24
KCNK1	81.2013	1.14607	0.210921	5.43362	5.52212e-08	2.41618e-06
CTLA4	1253.89	1.14044	0.132495	8.60743	7.47142e-18	1.81458e-15
APOL4	117.357	1.13554	0.1603	7.08384	1.4021e-12	1.45039e-10
SNX9	420.185	1.13265	0.127614	8.87559	6.95645e-19	1.88026e-16
RGS9	96.954	1.13123	0.194512	5.81572	6.03718e-09	3.31709e-07
PRDM1	2186.8	1.1307	0.103496	10.925	8.75245e-28	5.05771e-25
LIN7A	27.1721	1.12703	0.305075	3.69426	0.000220528	0.00309255
TCF4	160.161	1.12696	0.174186	6.46982	9.81194e-11	7.71965e-09
ADA2	186.182	1.12611	0.132377	8.50688	1.78671e-17	4.04618e-15
SLC12A8	18.6165	1.11629	0.382316	2.91981	0.00350249	0.0276862
ITGA1	145.97	1.11393	0.400789	2.77935	0.0054467	0.0391538
CLTCL1	14.721	1.11186	0.412966	2.69237	0.00709452	0.047556
CD101	69.6786	1.10212	0.244599	4.50581	6.61209e-06	0.000163913
RRAD	32.602	1.09999	0.311143	3.53533	0.000407264	0.00510084
CD38	180.169	1.09455	0.150952	7.25099	4.13731e-13	4.78158e-11
DACT3	39.5535	1.09225	0.280178	3.89841	9.68257e-05	0.00156773
EML6	28.2545	1.09094	0.3543	3.07915	0.00207593	0.0187538
ADORA2A	27.4251	1.09001	0.304086	3.58454	0.000337668	0.00441392
APBB2	186.817	1.08845	0.165808	6.56451	5.22036e-11	4.28837e-09
RASGRP3	57.6036	1.086	0.22948	4.73245	2.21825e-06	6.38718e-05
GLDC	63.9726	1.08187	0.223403	4.84268	1.28097e-06	3.91011e-05
KAT2B	664.945	1.07765	0.142974	7.53739	4.79469e-14	6.37694e-12
BOLA2B	23.0192	1.06424	0.347244	3.06482	0.00217801	0.0193219
BCL2L11	396.314	1.06378	0.099732	10.6664	1.46145e-26	7.9003e-24
CD244	73.0685	1.06142	0.296341	3.58174	0.000341315	0.00444515
TIGIT	207.708	1.05485	0.149562	7.05296	1.75157e-12	1.78981e-10
DHRS2	70.038	1.05165	0.188538	5.57793	2.434e-08	1.16208e-06
SRGN	4694.33	1.04893	0.0926443	11.3221	1.01962e-29	6.83473e-27
RASGRP4	56.535	1.04595	0.242966	4.30491	1.67051e-05	0.00036738
SOX4	455.034	1.04209	0.171074	6.09142	1.1191e-09	7.13078e-08
TNS1	85.2921	1.04082	0.358321	2.90472	0.00367586	0.0288796
CYS1	22.5184	1.03934	0.337933	3.07557	0.002101	0.0189192
YPEL2	183.133	1.03482	0.154163	6.71254	1.91262e-11	1.72321e-09
P2RY14	28.5178	1.02793	0.297665	3.45331	0.000553755	0.00651216
KLF2	113.695	1.02097	0.188311	5.42171	5.90317e-08	2.54962e-06
UBE2C	2119.54	1.02094	0.076785	13.2961	2.43981e-40	3.40719e-37
PLCH2	37.5848	1.01797	0.290201	3.50783	0.000451777	0.00553427
SMG1P6	46.4032	1.01545	0.293006	3.46564	0.000528977	0.00629421
ARMC2	41.4601	1.01394	0.358881	2.8253	0.00472371	0.0350886
LGALS3	760.266	1.01317	0.0923054	10.9763	4.96683e-28	3.08274e-25
KBTBD11	299.64	1.0122	0.102813	9.84511	7.19631e-23	2.74081e-20
ADAP1	89.5716	1.01118	0.19284	5.24364	1.57443e-07	6.01008e-06
GRB10	297.683	1.01038	0.133388	7.57471	3.59944e-14	4.90402e-12
LTB	971.607	1.00826	0.117922	8.55026	1.22811e-17	2.9401e-15
TMTC1	62.0822	1.00461	0.264748	3.79458	0.000147893	0.00222675
NPIPA7	30.1553	0.999583	0.339846	2.94128	0.00326858	0.0262709
APOBEC3B	245.202	0.997705	0.132888	7.50786	6.00999e-14	7.93035e-12
MMP25	170.52	0.994774	0.144486	6.88489	5.78312e-12	5.47672e-10
CARD16	106.854	0.99456	0.185752	5.35422	8.59244e-08	3.55536e-06
CRACR2B	23.5141	0.993827	0.324385	3.06373	0.00218595	0.0193821
SYTL2	443.963	0.993181	0.143295	6.93102	4.17811e-12	4.00096e-10
FES	175.198	0.989282	0.173114	5.71462	1.09948e-08	5.70435e-07
MYLK2	18.4647	0.988449	0.370195	2.67007	0.00758349	0.0498956
RARRES3	28.6281	0.984248	0.314554	3.12903	0.00175386	0.0164408
TRANK1	117.128	0.979677	0.267654	3.66023	0.000251987	0.00345283
AQP3	358.534	0.979401	0.131081	7.47174	7.91384e-14	1.02806e-11
ADGRG5	1955.89	0.978735	0.0867307	11.2847	1.56085e-29	1.00603e-26
CDKN2A	62.098	0.977672	0.26861	3.63975	0.000272908	0.00369716
PIK3CG	561.768	0.976927	0.161248	6.05854	1.37365e-09	8.65398e-08
SECTM1	49.8651	0.975763	0.318028	3.06816	0.0021538	0.0191884
SCART1	38.0978	0.975526	0.289511	3.36957	0.000752866	0.00843915
CEACAM1	70.6105	0.974719	0.252579	3.85906	0.000113822	0.00178099
CDKN2C	119.082	0.972211	0.188132	5.1677	2.3699e-07	8.67134e-06
FOXP3	630.949	0.971411	0.111533	8.70964	3.04845e-18	7.85938e-16
IFNG	2909.77	0.970646	0.05307	18.2899	9.95399e-75	2.78015e-71
TNFSF9	77.8576	0.964815	0.179168	5.38498	7.24514e-08	3.07377e-06
TENT5C	1184.03	0.963441	0.0981157	9.81944	9.28586e-23	3.38288e-20
PRF1	3585.87	0.959958	0.0802134	11.9675	5.25625e-33	4.63602e-30
FOXB1	99.3202	0.959865	0.269787	3.55787	0.000373879	0.0047755
LUCAT1	113.359	0.950683	0.189606	5.01398	5.33155e-07	1.80133e-05
ANXA5	2046.97	0.941239	0.0665332	14.1469	1.95114e-45	3.26972e-42
YPEL1	33.4868	0.938644	0.297915	3.15071	0.00162875	0.0156237
ARL4C	2888.99	0.935407	0.0918772	10.1811	2.40936e-24	1.03528e-21
CD276	33.5358	0.927958	0.306463	3.02796	0.00246215	0.0212018
SCARB2	155.669	0.924453	0.167319	5.52509	3.29314e-08	1.52871e-06
USP18	38.57	0.920452	0.299601	3.07226	0.00212442	0.0190482
TRAV8-4	51.9017	0.918671	0.254886	3.60425	0.000313054	0.00414062
TRAV26-1	33.4884	0.917805	0.285733	3.21211	0.00131765	0.0132859
NT5E	186.131	0.916008	0.127669	7.17484	7.23926e-13	8.03414e-11
CD8B2	301.264	0.913681	0.187789	4.86545	1.14194e-06	3.49847e-05
IGHM	1838.51	0.91042	0.0975671	9.33121	1.04665e-20	3.37303e-18
NTNG2	84.1076	0.905148	0.283438	3.19345	0.00140581	0.0139318
GPR75	42.8709	0.898342	0.247177	3.63441	0.000278616	0.00376232
ITGA2	311.994	0.886419	0.209323	4.2347	2.28853e-05	0.00047939
CSF2	280.945	0.880903	0.200906	4.38465	1.16172e-05	0.000267419
PIF1	884.695	0.878167	0.0611792	14.354	1.00544e-46	1.87212e-43
DDX60L	79.4766	0.876531	0.272366	3.21821	0.00128993	0.0130614
PIP5K1B	350.129	0.873699	0.102701	8.50718	1.78221e-17	4.04618e-15
FN1	99.7408	0.873434	0.217738	4.0114	6.03607e-05	0.00104604
KIR3DX1	75.8235	0.872126	0.184831	4.71852	2.37569e-06	6.77071e-05
ICOSLG	46.9804	0.871397	0.231339	3.76676	0.00016538	0.00243536
PHLDA1	2041.99	0.863045	0.115957	7.44282	9.8555e-14	1.26075e-11
PLD1	120.362	0.862174	0.17376	4.96185	6.98233e-07	2.28982e-05
CYP4F35P	81.253	0.861235	0.294369	2.9257	0.00343682	0.0272522
ANXA2	3632.52	0.856424	0.11316	7.56822	3.78365e-14	5.11343e-12
VAV3	46.4338	0.855975	0.277686	3.08253	0.00205251	0.0186327
C15orf53	41.6378	0.854901	0.287354	2.97508	0.00292914	0.0241568
CSF1	3736.02	0.854754	0.0659798	12.9548	2.20766e-38	2.4664e-35
PDGFRB	59.2509	0.853867	0.216471	3.94448	7.99728e-05	0.00133485
FLVCR2	62.6814	0.848081	0.234947	3.60967	0.000306583	0.00406465
CD80	62.7811	0.845982	0.211524	3.99947	6.34842e-05	0.00109115
GALR2	39.8386	0.831014	0.247543	3.35706	0.000787769	0.00876007
FAM89B	74.8334	0.830209	0.203436	4.08093	4.48558e-05	0.000825131
POU3F1	66.9863	0.830202	0.21716	3.82299	0.000131844	0.00201224
BMF	107.362	0.829631	0.15905	5.21618	1.82649e-07	6.89377e-06
FGD2	59.1377	0.828815	0.215644	3.84344	0.000121319	0.00187726
CLU	135.797	0.828642	0.159787	5.18593	2.14942e-07	7.96901e-06
PIM2	4053.04	0.826954	0.0641504	12.8909	5.06739e-38	4.99525e-35
KANK3	45.3979	0.825524	0.247656	3.33336	0.000858051	0.0094019
SLC30A4	72.6436	0.82516	0.210648	3.91724	8.95684e-05	0.00146788
TSPAN32	105.63	0.824663	0.200712	4.10869	3.97914e-05	0.000748195
ANXA2P2	212.143	0.823781	0.133175	6.18572	6.18213e-10	4.16167e-08
C4BPB	33.7069	0.822578	0.302795	2.71662	0.00659523	0.0452036
KLF3	81.9324	0.820897	0.186506	4.40146	1.07526e-05	0.000252017
RORA	809.965	0.815685	0.110925	7.3535	1.93082e-13	2.37916e-11
ADTRP	393.833	0.813503	0.0874652	9.30088	1.39294e-20	4.40433e-18
CASP17P	44.4175	0.805939	0.268734	2.99902	0.00270847	0.0227968
FAM110B	69.3787	0.805191	0.198374	4.05896	4.92914e-05	0.000889155
LAG3	8423.76	0.797146	0.064297	12.3979	2.68362e-35	2.49845e-32
CTSW	1764.07	0.792533	0.0971164	8.16064	3.33244e-16	6.41897e-14
TMPRSS6	102.534	0.78733	0.16434	4.79086	1.66068e-06	4.9256e-05
DMD	433.844	0.784506	0.127688	6.14391	8.05142e-10	5.31203e-08
PLK1	2857.74	0.783195	0.0680405	11.5107	1.1651e-30	8.8749e-28
TOX	64.0182	0.777928	0.196726	3.95438	7.67324e-05	0.00128204
CD86	255.849	0.77641	0.133401	5.82011	5.88089e-09	3.26331e-07
ATP9A	229.65	0.771895	0.132762	5.81414	6.0947e-09	3.33774e-07
HCST	113.233	0.77018	0.151754	5.07519	3.87117e-07	1.36863e-05
CLIC5	156.318	0.770173	0.240367	3.20416	0.00135456	0.0135773
SMOX	417.085	0.766172	0.109835	6.97566	3.04447e-12	2.98358e-10
GLIPR2	305.16	0.765917	0.104899	7.30145	2.8469e-13	3.45713e-11
SLC35F3	239.735	0.761393	0.11828	6.43721	1.21689e-10	9.44105e-09
DAPK1	420.643	0.76079	0.12023	6.3278	2.48685e-10	1.8041e-08
METRNL	632.615	0.758783	0.153082	4.95671	7.1697e-07	2.33755e-05
HSPA1A	790.696	0.75793	0.0968523	7.82563	5.05107e-15	8.13903e-13
RRAS	104.92	0.757578	0.192086	3.94394	8.01523e-05	0.00133518
MB21D2	410.171	0.75692	0.119971	6.30917	2.80543e-10	1.99209e-08
PSRC1	184.375	0.755347	0.134054	5.63463	1.75431e-08	8.67218e-07
KIF14	1209.22	0.755226	0.0993485	7.60179	2.92073e-14	4.04509e-12
MXD4	119.636	0.755149	0.188537	4.00532	6.19341e-05	0.0010711
RNF157	1071.63	0.754779	0.114346	6.60082	4.08897e-11	3.44336e-09
NUSAP1	326.4	0.753858	0.103514	7.28265	3.27336e-13	3.86302e-11
ZNF652	179.146	0.751904	0.20126	3.73599	0.000186981	0.00270356
MSC	192.081	0.751881	0.168673	4.45763	8.28706e-06	0.000199246
MX1	94.5179	0.751868	0.177666	4.23191	2.31716e-05	0.000483574
PTGS2	430.683	0.747302	0.276235	2.70532	0.00682395	0.0463005
CCNF	1558.88	0.746558	0.0706919	10.5607	4.53119e-26	2.30102e-23
STX1A	146.707	0.742848	0.14618	5.08174	3.7399e-07	1.32782e-05
ADAM19	5928.7	0.742108	0.0869808	8.53186	1.44014e-17	3.35193e-15
HLA-H	180.12	0.739618	0.198424	3.72747	0.000193414	0.00278456
AOAH	520.275	0.738763	0.118077	6.25663	3.93395e-10	2.72333e-08
RGS1	355.991	0.738053	0.180883	4.08029	4.49803e-05	0.000826513
ANK1	231.166	0.737964	0.115372	6.39637	1.59119e-10	1.19041e-08
MGAT5	428.242	0.737214	0.144596	5.09844	3.42456e-07	1.22888e-05
SLA	1565.57	0.736209	0.0730878	10.0729	7.27728e-24	3.04882e-21
C9orf139	45.5831	0.735018	0.239196	3.07287	0.00212009	0.0190195
TRBV9	96.1366	0.733255	0.197907	3.70504	0.000211356	0.00299907
KPNA2	7334.45	0.729354	0.0496554	14.6883	7.66248e-49	1.6051e-45
MYO1F	1435.85	0.725788	0.117334	6.18568	6.18365e-10	4.16167e-08
CXXC5	80.0267	0.725717	0.17772	4.08349	4.43636e-05	0.000818773
TP53INP1	60.0456	0.725562	0.232388	3.1222	0.00179503	0.0167676
SBK1	133.157	0.725197	0.148617	4.87962	1.06288e-06	3.27421e-05
FBXO48	49.2115	0.719779	0.254699	2.826	0.00471333	0.0350425
LRP12	74.5935	0.718856	0.196575	3.6569	0.000255287	0.00348664
CD8B	5419.74	0.715884	0.0866837	8.25857	1.47425e-16	2.97656e-14
FOXO3	177.223	0.715849	0.132237	5.41339	6.1842e-08	2.6573e-06
TXK	140.613	0.713499	0.200045	3.5667	0.000361511	0.00466016
MYL9	123.724	0.708834	0.186186	3.80713	0.000140588	0.00212825
ALOX5AP	1311.22	0.708355	0.0981873	7.21432	5.42041e-13	6.17926e-11
ERMN	121.282	0.704905	0.153611	4.58891	4.45569e-06	0.000117588
RBM47	155.574	0.702929	0.260185	2.70165	0.00689958	0.0466034
SERF1B	49.096	0.701764	0.233294	3.00807	0.00262912	0.0222744
GZMB	65503.2	0.700811	0.0611446	11.4615	2.05828e-30	1.49968e-27
OTUB2	46.8439	0.699226	0.254424	2.74826	0.00599117	0.0420084
KIF23	1791.53	0.694757	0.0538578	12.8998	4.51082e-38	4.72452e-35
PXDN	64.3869	0.694726	0.217132	3.19956	0.00137639	0.0137213
CDCA3	1082.94	0.69113	0.0697095	9.91443	3.60322e-23	1.40425e-20
YPEL3	195.729	0.689352	0.120584	5.71679	1.08557e-08	5.64967e-07
KIAA1671	1025.85	0.688917	0.0794643	8.66952	4.33965e-18	1.08543e-15
COPZ2	78.7325	0.68802	0.177482	3.87657	0.000105939	0.00168278
FAM53B	332.993	0.686918	0.130624	5.25876	1.45031e-07	5.66534e-06
DUSP5	865.607	0.685887	0.110028	6.23373	4.55467e-10	3.12816e-08
EMP1	2347.78	0.681754	0.104057	6.55177	5.68609e-11	4.59956e-09
HSD3B7	76.3687	0.680761	0.237408	2.86747	0.00413764	0.031712
ARL6IP1	3333.78	0.680148	0.0581051	11.7055	1.19482e-31	9.53469e-29
NEK2	811.683	0.68009	0.0954713	7.1235	1.05217e-12	1.13757e-10
TIMM8AP1	52.9178	0.677245	0.246607	2.74625	0.00602812	0.0421968
NCR3	165.838	0.677107	0.130409	5.19219	2.07839e-07	7.75716e-06
TNS3	364.317	0.676204	0.118496	5.70658	1.15271e-08	5.96208e-07
CD59	208.27	0.674246	0.139398	4.83683	1.31923e-06	4.01229e-05
VPS37B	856.627	0.674125	0.0868888	7.75848	8.5951e-15	1.29763e-12
MAP3K8	391.258	0.671547	0.114198	5.88056	4.08884e-09	2.32274e-07
TC2N	189.416	0.671056	0.136119	4.92991	8.22655e-07	2.62591e-05
MYCBPAP	56.0939	0.670623	0.234488	2.85995	0.00423712	0.0323488
RIN3	1405.54	0.66879	0.0838204	7.97884	1.47709e-15	2.57844e-13
MIAT	2870.53	0.667905	0.0865116	7.72041	1.15954e-14	1.70452e-12
CKAP2L	714.443	0.665975	0.0874676	7.61396	2.65826e-14	3.74346e-12
SULF2	131.768	0.665167	0.137572	4.83506	1.33108e-06	4.04099e-05
FASLG	553.293	0.664896	0.0841302	7.90318	2.71871e-15	4.60203e-13
TRIB2	577.434	0.662997	0.11394	5.81884	5.92559e-09	3.27726e-07
TRBV7-9	170.667	0.661996	0.165799	3.99277	6.53053e-05	0.00111196
CD96	1688.23	0.661517	0.11821	5.59612	2.19205e-08	1.05559e-06
RUNX1	1479.84	0.660798	0.0868895	7.60503	2.84831e-14	3.97767e-12
TROAP	1113.49	0.660202	0.0710378	9.29368	1.49043e-20	4.62529e-18
OSBP2	415.439	0.659337	0.105392	6.25603	3.94897e-10	2.72333e-08
IKZF3	1577.41	0.659106	0.0659766	9.98999	1.68592e-23	6.89089e-21
CCDC159	72.3472	0.658886	0.18372	3.58636	0.000335324	0.00438669
TOP2A	10297.5	0.657581	0.0754361	8.71706	2.85507e-18	7.47583e-16
PELI1	1710.79	0.65592	0.0981919	6.67998	2.38969e-11	2.10771e-09
GNRH1	44.1785	0.654438	0.239733	2.72987	0.00633602	0.0437851
SMAD7	212.69	0.651657	0.184619	3.52975	0.000415953	0.00516692
DUSP4	11926.4	0.651286	0.0887668	7.33704	2.18363e-13	2.67104e-11
ANAPC1P1	63.5984	0.650858	0.215692	3.01754	0.00254836	0.0218219
OPTN	1271.78	0.649061	0.0832529	7.79626	6.37713e-15	1.00819e-12
GADD45G	151.781	0.646621	0.19379	3.33671	0.000847765	0.00931596
CENPA	728.316	0.646562	0.0730631	8.84937	8.80143e-19	2.34118e-16
TRAV13-1	127.749	0.646074	0.138521	4.66408	3.10003e-06	8.47477e-05
HNRNPA1P21	573.717	0.64525	0.117952	5.47044	4.48916e-08	2.00078e-06
CDC25C	241.587	0.643534	0.159762	4.02809	5.6232e-05	0.000994388
BLVRA	239.102	0.641713	0.120466	5.32694	9.98788e-08	4.04292e-06
SHC4	494.913	0.639358	0.0968747	6.59985	4.11579e-11	3.44862e-09
BCAS3	63.14	0.639345	0.216713	2.9502	0.00317572	0.025722
PHLDA3	93.1171	0.637413	0.184293	3.45869	0.000542806	0.00640587
CHST12	324.24	0.637403	0.0970061	6.57075	5.00626e-11	4.13276e-09
IFI6	246.325	0.636957	0.110925	5.74223	9.34386e-09	4.9086e-07
ARL15	75.7714	0.633586	0.222956	2.84175	0.00448671	0.0337167
HIP1	509.81	0.633547	0.117707	5.38243	7.34878e-08	3.10987e-06
CDC25B	2942.33	0.630493	0.0615725	10.2398	1.31459e-24	5.79736e-22
CDKN1A	1027.82	0.630298	0.125827	5.00924	5.46448e-07	1.84253e-05
ARNTL	310.537	0.628121	0.108459	5.79133	6.98297e-09	3.75066e-07
TRAV12-1	76.6582	0.627339	0.180163	3.48206	0.000497577	0.00600689
STX3	544.202	0.623746	0.164814	3.78455	0.000153989	0.0022979
SLC26A11	100.218	0.623517	0.168371	3.70323	0.000212873	0.00301805
UBALD2	7072.76	0.618634	0.0773727	7.99551	1.29041e-15	2.27628e-13
CD8A	10913.4	0.61747	0.0666638	9.26245	1.99789e-20	5.8738e-18
CORO7	369.313	0.616137	0.125251	4.91923	8.68841e-07	2.75758e-05
SDK2	96.8036	0.616032	0.197855	3.11356	0.00184848	0.0171332
IL17RB	85.2655	0.614027	0.175918	3.49041	0.000482277	0.00584962
RACGAP1	2362.04	0.612815	0.0560671	10.93	8.28198e-28	4.95676e-25
VANGL1	419.027	0.611707	0.130191	4.69852	2.62049e-06	7.33126e-05
CD52	1292.03	0.611148	0.0916544	6.66796	2.59388e-11	2.27582e-09
PTGER2	99.0291	0.610325	0.193872	3.14808	0.00164349	0.015747
SNAI3	121.518	0.609143	0.207671	2.93321	0.00335474	0.0267734
OSTM1	238.115	0.60816	0.110498	5.50381	3.71676e-08	1.68339e-06
RASGEF1A	71.7975	0.607715	0.188723	3.22014	0.00128127	0.0129894
MZB1	777.046	0.60661	0.118573	5.11592	3.12215e-07	1.12518e-05
MXD3	387.392	0.605315	0.0941112	6.43192	1.26003e-10	9.73066e-09
LGALS1	4118.26	0.604092	0.0987164	6.11946	9.38902e-10	6.05158e-08
GAB2	351.625	0.60401	0.126555	4.7727	1.8177e-06	5.35343e-05
FAM72C	139.272	0.603666	0.136813	4.41236	1.02251e-05	0.000241342
GABARAPL1	376.028	0.602857	0.102127	5.90302	3.56896e-09	2.07669e-07
TNFRSF9	1229.13	0.60107	0.0647945	9.27656	1.75037e-20	5.23797e-18
TRAT1	520.042	0.600845	0.122005	4.92475	8.44667e-07	2.68595e-05
TRAV19	66.1599	0.597209	0.214743	2.78104	0.0054185	0.0390761
FAM129A	2108.28	0.595869	0.210311	2.83328	0.00460735	0.0344073
ERP27	81.9598	0.595433	0.187511	3.17546	0.00149601	0.0146609
FAM3C2	75.8384	0.594822	0.208181	2.85724	0.00427343	0.0325311
ZC3H12C	416.721	0.594253	0.119969	4.9534	7.29263e-07	2.36841e-05
AURKA	2060.62	0.593256	0.0547363	10.8384	2.26281e-27	1.26401e-24
SLFN5	504.871	0.592941	0.143948	4.11914	3.8029e-05	0.000721732
GATA3	1722.87	0.592797	0.114294	5.18659	2.14181e-07	7.95843e-06
C1orf56	56.3141	0.592637	0.214216	2.76654	0.00566543	0.0403148
GSDMB	647.519	0.592029	0.105418	5.61603	1.95394e-08	9.49104e-07
NMRK1	428.384	0.592026	0.106384	5.565	2.62148e-08	1.2445e-06
PANX2	139.089	0.5919	0.134814	4.39048	1.13103e-05	0.000261792
IL2RA	21045.7	0.590774	0.0645602	9.15074	5.6545e-20	1.63376e-17
P2RY8	2557.16	0.590399	0.102311	5.77064	7.89694e-09	4.18788e-07
C20orf194	207.628	0.587651	0.146452	4.01258	6.00587e-05	0.00104405
TMEM178B	67.7901	0.587094	0.2152	2.72814	0.00636934	0.0439791
SGMS1	474.042	0.586154	0.0883264	6.63622	3.21828e-11	2.73766e-09
IQGAP3	674.308	0.585822	0.109958	5.32767	9.9479e-08	4.03649e-06
CTSD	995.078	0.58347	0.121764	4.79181	1.65282e-06	4.91099e-05
FGGY	154.372	0.583259	0.140636	4.14731	3.36405e-05	0.000658583
FNDC3B	319.33	0.583016	0.10697	5.4503	5.02853e-08	2.21176e-06
GLIPR1	223.562	0.582511	0.164801	3.53463	0.000408351	0.00510517
SYNJ2	869.171	0.581159	0.0846528	6.86521	6.63939e-12	6.21581e-10
TNFRSF4	271.849	0.580715	0.120197	4.83134	1.35615e-06	4.10966e-05
AK9	57.3508	0.580388	0.210534	2.75674	0.00583805	0.0412628
HOXB2	191.288	0.579943	0.14984	3.87041	0.000108654	0.00171777
PPP3CA	891.542	0.577185	0.140041	4.12155	3.76333e-05	0.000716659
ATXN1	850.312	0.577115	0.109942	5.24929	1.5269e-07	5.8958e-06
CLIC6	60.9631	0.576429	0.203574	2.83155	0.00463236	0.0345265
FAM83D	579.408	0.576222	0.0800828	7.19532	6.23125e-13	6.96155e-11
CCDC107	110.167	0.575942	0.163657	3.51919	0.000432862	0.0053416
NKG7	4934.01	0.573345	0.0806512	7.10894	1.16935e-12	1.24002e-10
OSM	1174.68	0.568125	0.0698279	8.13607	4.08305e-16	7.5191e-14
FAM3C	1855.73	0.567806	0.0964137	5.88927	3.87909e-09	2.23388e-07
ST7	153.747	0.56773	0.13408	4.23427	2.29294e-05	0.000479715
LATS2	159.559	0.564963	0.139087	4.06192	4.86697e-05	0.00087957
MSRB2	81.5036	0.563741	0.197484	2.85462	0.00430887	0.0327326
GMPR	60.5388	0.562009	0.208548	2.69487	0.00704154	0.0473524
WWC3	336.04	0.559661	0.134728	4.15399	3.26721e-05	0.000643384
NCF4	575.861	0.556256	0.143629	3.87286	0.000107564	0.00170536
ARHGAP25	810.909	0.556114	0.136351	4.07856	4.5316e-05	0.000830778
TST	363.982	0.554235	0.108996	5.08491	3.67796e-07	1.31084e-05
PCTP	269.59	0.552322	0.106187	5.20142	1.97769e-07	7.43096e-06
FAM72D	255.197	0.552079	0.11762	4.69376	2.68235e-06	7.47933e-05
ZFYVE28	225.935	0.551669	0.150706	3.66056	0.000251667	0.00345283
TNIP3	166.108	0.551307	0.143226	3.84921	0.000118501	0.00184215
CYTOR	539.971	0.550849	0.0898744	6.12909	8.83831e-10	5.76313e-08
OASL	520.508	0.549534	0.126748	4.33565	1.45328e-05	0.000325588
TRAV13-2	169.261	0.549073	0.123089	4.4608	8.16559e-06	0.000197459
SAMHD1	1388.79	0.5488	0.0889146	6.17222	6.7339e-10	4.51387e-08
BIN2	841.816	0.547624	0.0973058	5.62787	1.82451e-08	8.99271e-07
GALM	1172.91	0.546179	0.0890972	6.13015	8.77964e-10	5.74723e-08
HS3ST3B1	260.643	0.54506	0.154422	3.52968	0.000416062	0.00516692
SOCS2	247.851	0.54418	0.138217	3.93715	8.24552e-05	0.0013681
DOK2	1404.17	0.541242	0.0649286	8.33596	7.68719e-17	1.63066e-14
BTN2A2	273.142	0.541217	0.102772	5.26621	1.39271e-07	5.47502e-06
CDK1	2840.34	0.53999	0.0452511	11.9332	7.94749e-33	6.6592e-30
TRIB1	1204.7	0.539529	0.12619	4.27553	1.90685e-05	0.000411262
BCL2L1	1669.9	0.538303	0.0687984	7.82435	5.10293e-15	8.14428e-13
PTEN	1590.83	0.537587	0.0903284	5.95147	2.65748e-09	1.57922e-07
FURIN	15193.4	0.537405	0.0763863	7.03535	1.98758e-12	1.99448e-10
SH2D3C	969.345	0.536576	0.075485	7.10838	1.17411e-12	1.24002e-10
TMEM273	2356.84	0.53641	0.100718	5.32589	1.0046e-07	4.05664e-06
LLGL2	78.8757	0.535896	0.187791	2.85368	0.00432157	0.0327847
TRBV19	136.877	0.535687	0.185971	2.88049	0.00397058	0.0307056
GTSE1	1866.77	0.534197	0.0674895	7.91526	2.46734e-15	4.21915e-13
MVB12B	166.494	0.532853	0.149219	3.57095	0.000355689	0.00460636
CCDC3	136.266	0.532064	0.146088	3.64207	0.00027045	0.0036698
ZBTB32	3701.61	0.53114	0.0591349	8.98184	2.66285e-19	7.31542e-17
ITM2C	2172.12	0.530419	0.0788901	6.72351	1.77393e-11	1.60689e-09
IL3RA	134.437	0.530261	0.172806	3.06854	0.00215109	0.0191745
HACD4	397.206	0.530233	0.10474	5.06237	4.14076e-07	1.45169e-05
POU2AF1	1033.8	0.529877	0.0683355	7.75405	8.90074e-15	1.33177e-12
WRB	315.554	0.528887	0.130888	4.04075	5.32816e-05	0.000949887
AFAP1L2	359.967	0.528724	0.0964365	5.48261	4.19099e-08	1.87287e-06
PGAP3	168.551	0.526789	0.178817	2.94597	0.00321942	0.025988
CYTH4	1256.28	0.524744	0.082203	6.38351	1.7307e-10	1.28903e-08
CEP128	689.44	0.524445	0.123408	4.24968	2.14079e-05	0.000452401
CALCOCO1	181.301	0.522929	0.133147	3.92747	8.58455e-05	0.00141594
SLC2A8	183.566	0.522489	0.14369	3.63622	0.000276666	0.00374202
PIM3	3446.28	0.522417	0.0605691	8.62513	6.40206e-18	1.57773e-15
SMPD1	351.612	0.521283	0.0878811	5.93169	2.99834e-09	1.76923e-07
SCPEP1	702.414	0.521154	0.0747024	6.97639	3.02855e-12	2.98358e-10
P2RX7	201.247	0.520798	0.114084	4.56503	4.99412e-06	0.000129553
GCNT1	419.757	0.519008	0.089505	5.79864	6.68541e-09	3.6257e-07
LFNG	841.784	0.518967	0.0786142	6.60144	4.0718e-11	3.44336e-09
BTG2	848.508	0.5186	0.0948786	5.46593	4.60478e-08	2.04145e-06
FZR1	1278.72	0.517474	0.0622966	8.30662	9.84638e-17	2.06257e-14
LMNA	4555.33	0.517413	0.0530631	9.7509	1.82845e-22	6.25331e-20
NCOA2	1466.72	0.517385	0.0929933	5.56368	2.64145e-08	1.25044e-06
DHRS3	358.767	0.517334	0.12837	4.03002	5.57722e-05	0.000987981
PBX4	384.337	0.516016	0.110218	4.68177	2.84406e-06	7.8648e-05
ARSA	494.613	0.51493	0.111278	4.62744	3.7022e-06	9.97381e-05
FADS3	179.318	0.514606	0.128743	3.99716	6.41064e-05	0.00109734
PDE6G	84.2787	0.513596	0.185532	2.76824	0.00563595	0.0401391
CD82	2290.77	0.512806	0.0961918	5.33108	9.76317e-08	3.98081e-06
GTDC1	668.209	0.512363	0.123368	4.15311	3.27984e-05	0.000645111
MGC12916	263.258	0.512192	0.120763	4.24129	2.22234e-05	0.000466692
INCENP	2597.95	0.512036	0.08775	5.83517	5.37367e-09	3.00173e-07
TMEM173	2985.07	0.51168	0.0690043	7.4152	1.21446e-13	1.54181e-11
SPC25	598.875	0.508724	0.0716826	7.0969	1.27583e-12	1.33627e-10
ARHGAP33	371.393	0.508648	0.109346	4.65174	3.29147e-06	8.95431e-05
GPSM2	299.067	0.50858	0.106967	4.75455	1.98892e-06	5.81532e-05
CTSK	85.5413	0.506478	0.185096	2.7363	0.00621347	0.0431518
HJURP	1695.84	0.505675	0.0520456	9.716	2.57696e-22	8.63694e-20
CCDC126	195.858	0.503785	0.140449	3.58697	0.00033454	0.00437986
FAM214B	206.08	0.503348	0.129937	3.87378	0.000107158	0.00170053
MRC2	432.15	0.501935	0.110576	4.53926	5.64515e-06	0.00014443
DPY19L1	524.632	0.501175	0.102075	4.90988	9.11337e-07	2.87612e-05
SAMSN1	1394.8	0.501072	0.0713852	7.01928	2.23021e-12	2.22464e-10
CASP1	311.805	0.500644	0.138839	3.60594	0.000311022	0.00412024
HERC5	272.037	0.500639	0.113812	4.39884	1.08831e-05	0.000254009
GZMH	1108.59	0.500473	0.0921372	5.43182	5.57807e-08	2.42798e-06
SPAG1	903.023	0.497766	0.0986347	5.04656	4.49824e-07	1.5607e-05
S100A4	4051.95	0.496783	0.0930845	5.3369	9.45468e-08	3.86443e-06
GPR15	352.666	0.496048	0.111081	4.46564	7.98311e-06	0.000193605
KIF2C	2794.32	0.495133	0.0504902	9.80652	1.05545e-22	3.76325e-20
UBXN11	395.094	0.494202	0.0894621	5.52415	3.31076e-08	1.53264e-06
SETBP1	307.789	0.494199	0.141248	3.49881	0.000467339	0.00569576
SSBP3	1602.7	0.493864	0.0646849	7.63492	2.2596e-14	3.26434e-12
OSTF1	2234.08	0.493488	0.0835713	5.905	3.52657e-09	2.05917e-07
SNX18	1109.38	0.493283	0.0892136	5.52923	3.21634e-08	1.50137e-06
IL32	22126.7	0.492925	0.0868414	5.67616	1.37753e-08	6.87043e-07
MALAT1	4475.98	0.492892	0.0984594	5.00605	5.55586e-07	1.86958e-05
IL1RN	84.6356	0.492888	0.176285	2.79596	0.00517451	0.0377184
GRAMD1B	3024.84	0.491522	0.0784652	6.26421	3.74729e-10	2.61655e-08
TCP11L1	147.454	0.49138	0.153574	3.19964	0.001376	0.0137213
FAM72A	326.875	0.491099	0.132514	3.70603	0.000210536	0.0029925
CD79B	332.969	0.490354	0.10823	4.53068	5.8793e-06	0.00014995
TMCC2	489.419	0.489013	0.125369	3.9006	9.5955e-05	0.00155514
CCDC167	847.96	0.488418	0.119384	4.09115	4.29248e-05	0.000798372
KIF20A	1084.3	0.48634	0.0995396	4.88589	1.0296e-06	3.1893e-05
NCALD	983.52	0.484715	0.0765555	6.33155	2.42712e-10	1.76842e-08
RCBTB2	119.76	0.484511	0.152274	3.18184	0.00146343	0.0144005
CXCR4	2734.65	0.484304	0.0465201	10.4106	2.2172e-25	1.03578e-22
GIPR	120.907	0.484157	0.155004	3.12351	0.00178707	0.0167026
TMEM120A	217.868	0.483236	0.145288	3.32606	0.000880843	0.00958517
ASPM	3129.26	0.483224	0.0972641	4.96817	6.75889e-07	2.22963e-05
LSP1	6371.16	0.482589	0.0959737	5.02834	4.94735e-07	1.69545e-05
MCOLN1	278.167	0.480876	0.104885	4.5848	4.5443e-06	0.000119738
IER5	2301	0.480765	0.065941	7.29084	3.08039e-13	3.68722e-11
ADAM8	2226.69	0.480324	0.0905794	5.30279	1.14044e-07	4.50745e-06
PPARG	102.662	0.476243	0.155319	3.06622	0.00216784	0.0192725
MTSS1	414.693	0.475006	0.0947349	5.01405	5.32953e-07	1.80133e-05
CFLAR	3691.89	0.474385	0.0902351	5.25721	1.46259e-07	5.67421e-06
SDCBP	1172.27	0.474146	0.0658455	7.20088	5.98263e-13	6.72866e-11
KIF3A	594.641	0.473808	0.0749893	6.31835	2.64378e-10	1.89335e-08
TRBC2	7711.11	0.47315	0.0733266	6.45264	1.09919e-10	8.56755e-09
UCHL1	446.248	0.472973	0.0942083	5.02051	5.1535e-07	1.75891e-05
RASGRF2	476.059	0.472756	0.116565	4.05574	4.99756e-05	0.000900528
FAM72B	597.235	0.472014	0.0920567	5.12743	2.93725e-07	1.06542e-05
CDCA2	1110.27	0.471891	0.0605458	7.79395	6.49472e-15	1.01718e-12
HSH2D	625.543	0.470594	0.136894	3.43765	0.000586776	0.00682861
ST3GAL5	225.993	0.470414	0.127154	3.69955	0.000215983	0.00303899
PPP1R3F	277.208	0.468482	0.127159	3.68422	0.000229408	0.00320636
ZSCAN9	96.7142	0.46835	0.162904	2.875	0.00404022	0.0311435
LENG1	80.1679	0.468	0.172849	2.70756	0.006778	0.0460607
GBP2	6429.5	0.466868	0.066575	7.01266	2.33825e-12	2.31861e-10
SUN2	3585.82	0.466026	0.0819395	5.68745	1.28953e-08	6.62882e-07
KIF18B	1347.25	0.465118	0.0571278	8.14171	3.89748e-16	7.33866e-14
KCNAB3	172.793	0.464412	0.137262	3.38341	0.000715927	0.00810095
CRIM1	440.586	0.464057	0.143573	3.2322	0.00122839	0.0125291
MIEN1	407.62	0.463577	0.129752	3.57278	0.000353213	0.00458137
MSI2	2657	0.463546	0.084432	5.49017	4.01545e-08	1.79922e-06
KNL1	1565.59	0.462262	0.0980395	4.71507	2.41633e-06	6.85158e-05
ZBTB7B	1081.46	0.462245	0.0912344	5.06657	4.0505e-07	1.42601e-05
ITGAM	171.31	0.462009	0.130731	3.53405	0.000409244	0.00510656
ARSB	510.474	0.460807	0.111327	4.13921	3.48498e-05	0.000676723
DAAM1	231.071	0.460296	0.157332	2.92563	0.00343757	0.0272522
CIDECP	105.127	0.45965	0.163189	2.81667	0.00485247	0.0358413
PPIEL	187.525	0.458885	0.12915	3.55313	0.000380683	0.00482811
ARID3B	2549.37	0.458371	0.0601225	7.62395	2.46035e-14	3.49412e-12
DNAH1	399.362	0.458037	0.110646	4.13968	3.47797e-05	0.000676147
CABLES2	453.05	0.457705	0.0857073	5.34033	9.27765e-08	3.80134e-06
HEG1	1119.46	0.457109	0.111169	4.11184	3.92516e-05	0.000739907
XYLT1	895.079	0.456698	0.102679	4.4478	8.67545e-06	0.00020769
ABCA7	423.376	0.456682	0.0979276	4.66346	3.10931e-06	8.48629e-05
ZNF333	154.476	0.455359	0.141805	3.21116	0.00132201	0.0133059
RPS6KA5	524.563	0.455342	0.087575	5.19945	1.99877e-07	7.49337e-06
MRPS6	1431.22	0.45477	0.0808721	5.62332	1.87317e-08	9.20404e-07
SVIL2P	336.231	0.454684	0.111756	4.06855	4.73069e-05	0.000859836
ZNF671	108.115	0.454677	0.148163	3.06875	0.00214955	0.0191709
PTMS	2079.11	0.451962	0.0779138	5.80079	6.60016e-09	3.59108e-07
TNFRSF1B	8031.73	0.451946	0.06266	7.21267	5.48664e-13	6.21251e-11
TRAV12-2	119.404	0.451118	0.143468	3.14438	0.00166442	0.0158803
RFLNB	2082.14	0.450832	0.087111	5.17538	2.2745e-07	8.37717e-06
S100A11	1222.65	0.449286	0.0945095	4.75387	1.99559e-06	5.81601e-05
CCDC150	326.954	0.449265	0.103342	4.34735	1.37793e-05	0.000311204
EVI2B	384.391	0.449259	0.0873097	5.14559	2.66686e-07	9.6944e-06
NDRG1	1385.57	0.449194	0.0748013	6.00517	1.91133e-09	1.17326e-07
RFK	873.385	0.4489	0.0915392	4.90391	9.39487e-07	2.9483e-05
IQGAP2	2913.56	0.448822	0.0894189	5.01932	5.1854e-07	1.7662e-05
FBXO32	265.469	0.447997	0.142069	3.15338	0.00161392	0.0155217
ANKRD20A5P	230.956	0.447785	0.132685	3.37478	0.000738736	0.00830855
MOB2	303.014	0.447688	0.0967772	4.62596	3.72861e-06	9.99744e-05
SPATS2L	592.453	0.447602	0.0707631	6.32536	2.5264e-10	1.82489e-08
SLC1A4	1327.14	0.447538	0.117724	3.80158	0.000143776	0.00217259
PTPRJ	1521.1	0.447199	0.0957985	4.66812	3.03972e-06	8.33709e-05
INPP4A	1501.41	0.446867	0.104226	4.28749	1.80707e-05	0.000394308
YPEL5	364.839	0.446049	0.132572	3.36457	0.000766626	0.00856475
GOLGA7B	154.605	0.44575	0.140457	3.17358	0.00150573	0.0147125
SAMD9L	296.578	0.445354	0.151078	2.94785	0.00319993	0.025868
NDC80	1540.14	0.445169	0.070532	6.31158	2.76203e-10	1.96962e-08
GAB3	281.104	0.443635	0.133094	3.33325	0.00085839	0.0094019
PAQR3	396.145	0.442885	0.106301	4.16632	3.09554e-05	0.000613661
TNFSF10	1696.22	0.441955	0.0801535	5.51386	3.51051e-08	1.60297e-06
LRRN3	2874.11	0.440764	0.0964895	4.568	4.92404e-06	0.000127933
AURKB	2460.63	0.440079	0.0707988	6.21591	5.10277e-10	3.4903e-08
SAMD10	653.475	0.440042	0.0702592	6.26312	3.77349e-10	2.62391e-08
CCDC69	2013.59	0.438078	0.0667775	6.56026	5.37157e-11	4.36974e-09
IFT43	96.195	0.436885	0.163031	2.67977	0.00736734	0.048954
DNAJC6	366.636	0.436143	0.161753	2.69636	0.00701027	0.04718
LRRFIP2	935.069	0.435367	0.0976568	4.45813	8.26777e-06	0.000199246
ZCCHC24	196.76	0.435013	0.160824	2.70491	0.00683239	0.0463176
PIM1	7454.6	0.434981	0.0598302	7.27025	3.58828e-13	4.20506e-11
EGLN3	308.049	0.434877	0.131164	3.31553	0.00091469	0.00988575
TRAV4	99.1361	0.434259	0.160974	2.69769	0.00698226	0.0470671
MAP3K5	311.887	0.434228	0.11264	3.85499	0.000115732	0.00180413
SPSB1	513.402	0.433256	0.0763051	5.67794	1.36327e-08	6.86057e-07
PDE4B	1071.26	0.432972	0.0956879	4.52484	6.0441e-06	0.000153465
ORMDL3	2095.62	0.432469	0.0773876	5.58835	2.29236e-08	1.10073e-06
BCL3	1070.66	0.432039	0.0812254	5.31902	1.04329e-07	4.16272e-06
VIM	8960.23	0.431542	0.104198	4.14157	3.44939e-05	0.000671369
DUSP1	789.157	0.430847	0.0981315	4.39051	1.13086e-05	0.000261792
CCDC92	320.941	0.429016	0.133457	3.21464	0.00130607	0.0132089
NAGK	289.686	0.428694	0.150906	2.8408	0.00450002	0.0337864
TRAC	10391.9	0.428342	0.0668216	6.41023	1.45296e-10	1.10175e-08
SMTN	501.824	0.427933	0.0939121	4.55674	5.19541e-06	0.000134152
ITM2B	1129.22	0.427921	0.103491	4.13487	3.55161e-05	0.000684901
FAM50A	1286.46	0.427705	0.0951921	4.49307	7.02021e-06	0.0001725
PICALM	2935.62	0.427217	0.0654704	6.52535	6.78433e-11	5.36282e-09
GPR183	734.462	0.426909	0.085873	4.9714	6.64724e-07	2.20583e-05
DEPDC1	896.74	0.425421	0.0645731	6.58821	4.45173e-11	3.71155e-09
TNFRSF14	1622.49	0.424353	0.0621904	6.82345	8.8879e-12	8.27464e-10
PHTF2	1103.11	0.424079	0.0776793	5.45935	4.77877e-08	2.113e-06
ACTN4	7275.79	0.423995	0.0558559	7.59086	3.17785e-14	4.36511e-12
CEP89	421.548	0.42304	0.100283	4.21846	2.45975e-05	0.000508268
MIEF2	114.726	0.422973	0.146985	2.87766	0.00400643	0.0309542
CDCA8	1780.69	0.422876	0.053531	7.89966	2.79667e-15	4.68214e-13
CCPG1	118.635	0.419497	0.14134	2.96799	0.00299752	0.0245635
EXT1	364.866	0.41946	0.14131	2.96837	0.00299381	0.0245451
GLCCI1	228.925	0.419407	0.110608	3.79181	0.000149552	0.00224569
GADD45B	546.469	0.419012	0.103161	4.06174	4.87075e-05	0.00087957
MYPOP	198.793	0.418845	0.118858	3.52393	0.000425204	0.00526762
LRRC28	300.377	0.418704	0.10171	4.11665	3.84417e-05	0.000728739
SMCO4	436.393	0.418201	0.105384	3.96835	7.23711e-05	0.00121766
ANLN	1293.55	0.418134	0.0779626	5.36327	8.17309e-08	3.39862e-06
SDC4	869.5	0.417219	0.0782804	5.32981	9.83161e-08	3.99898e-06
FBXO3	301.446	0.416517	0.146423	2.84462	0.00444646	0.0335044
EIF2AK3	564.138	0.415981	0.0996243	4.17549	2.9734e-05	0.000596746
CDIP1	1586.63	0.415443	0.0646219	6.42883	1.28591e-10	9.84418e-09
CAPN2	3591.51	0.414945	0.0618352	6.71049	1.93971e-11	1.73827e-09
EVI2A	196.033	0.41482	0.115752	3.5837	0.000338757	0.0044247
ITGB7	2252.57	0.414582	0.0750171	5.5265	3.26676e-08	1.52067e-06
SH3BP1	562.915	0.413987	0.122705	3.37385	0.000741239	0.00833111
SIRT2	823.07	0.413613	0.0835504	4.95046	7.4039e-07	2.3999e-05
ARL3	877.255	0.413228	0.0877784	4.70763	2.50613e-06	7.06809e-05
BATF	2279.43	0.412719	0.0933475	4.42132	9.80994e-06	0.000232525
RAB38	272.314	0.412527	0.106345	3.87915	0.000104824	0.00166822
HAVCR2	3123.62	0.412508	0.0508972	8.10471	5.28704e-16	9.5269e-14
PCCA	177.618	0.411082	0.134034	3.067	0.00216221	0.0192349
POU2F2	1124.37	0.411021	0.0858765	4.78619	1.69977e-06	5.02375e-05
ARG2	394.367	0.4105	0.114041	3.59957	0.00031874	0.00420256
TMEM71	570.121	0.410107	0.0779944	5.25817	1.45499e-07	5.67039e-06
TFEB	231.702	0.410106	0.107169	3.82673	0.000129855	0.00199095
FDXR	520.827	0.40972	0.102692	3.98979	6.61322e-05	0.00112284
TNFRSF11A	931.575	0.409182	0.107998	3.7888	0.000151377	0.002267
FAM214A	295.512	0.409159	0.107471	3.80715	0.000140577	0.00212825
PBXIP1	753.75	0.408317	0.114011	3.58138	0.000341788	0.00444696
AHDC1	669.929	0.408103	0.103871	3.92893	8.53229e-05	0.00140871
MYO1E	998.088	0.407695	0.101258	4.02629	5.6663e-05	0.000998484
C11orf21	203.309	0.407604	0.141341	2.88383	0.00392865	0.0304094
MPST	1377.32	0.407362	0.104347	3.90393	9.46412e-05	0.00153831
CORO1C	3026.88	0.407171	0.0784917	5.18743	2.13212e-07	7.94003e-06
NPIPB12	128.068	0.407014	0.14677	2.77315	0.00555165	0.0396905
RASA3	695.38	0.406988	0.0860529	4.72951	2.25064e-06	6.46934e-05
TNK2	2397.2	0.406442	0.0715294	5.68217	1.33e-08	6.73357e-07
NPC2	373.726	0.406113	0.113202	3.58749	0.000333877	0.00437459
CD27	1792.52	0.404917	0.0908254	4.45819	8.26563e-06	0.000199246
TBC1D7	394.576	0.404791	0.100579	4.0246	5.70718e-05	0.00100463
BLZF1	356.3	0.404609	0.12341	3.27858	0.00104331	0.0110308
TBX21	1370.57	0.404054	0.0718594	5.62285	1.87838e-08	9.20404e-07
CLEC2D	2501.48	0.404052	0.0804519	5.02228	5.10618e-07	1.74631e-05
BORA	422.234	0.403139	0.0944074	4.2702	1.95296e-05	0.000420665
STX8	273.261	0.402978	0.116288	3.46535	0.000529537	0.00629421
OSBPL3	2345.94	0.402925	0.0571407	7.05146	1.77052e-12	1.7982e-10
RPTOR	3244.17	0.402631	0.0761459	5.28762	1.23918e-07	4.88615e-06
RNF19B	655.69	0.402281	0.113346	3.54913	0.0003865	0.00487357
TNFAIP8L1	589.662	0.401213	0.105882	3.78924	0.000151106	0.00226497
CARD11	4956.09	0.401114	0.0534515	7.50426	6.17787e-14	8.08819e-12
TMEM175	262.974	0.401107	0.111988	3.58169	0.000341384	0.00444515
R3HCC1	373.269	0.400504	0.0939491	4.26299	2.01708e-05	0.000432711
SNX29	387.836	0.399165	0.107865	3.7006	0.000215094	0.00303158
MYO15B	270.537	0.398907	0.103029	3.87178	0.000108044	0.00170972
CD63	2343.1	0.398904	0.06011	6.63624	3.21795e-11	2.73766e-09
ABCA2	3383.36	0.39869	0.0911063	4.3761	1.20824e-05	0.000277366
PRKD3	636.076	0.39842	0.0786479	5.06587	4.06549e-07	1.42829e-05
ATP2B4	3223.05	0.398305	0.111792	3.5629	0.000366783	0.00470999
KNSTRN	1088.79	0.397508	0.0699142	5.68566	1.30311e-08	6.67769e-07
TPX2	5206.32	0.396425	0.0436775	9.07618	1.12451e-19	3.19399e-17
MIIP	1281.75	0.394876	0.0940712	4.19764	2.69717e-05	0.000549868
HBEGF	530.762	0.39449	0.101295	3.89448	9.84094e-05	0.00158698
CARD19	1525.63	0.39353	0.0571588	6.88486	5.78458e-12	5.47672e-10
WDR45	393.77	0.392836	0.100875	3.89429	9.84877e-05	0.00158698
SMAD3	703.393	0.392715	0.0888812	4.41842	9.94233e-06	0.000234998
MOCS2	577.019	0.392608	0.0804102	4.88257	1.04715e-06	3.23644e-05
ARL4A	380.984	0.392125	0.0897284	4.37013	1.2417e-05	0.000283108
CENPE	1616.77	0.392021	0.0764647	5.12682	2.94677e-07	1.06657e-05
ZNF704	184.645	0.392013	0.126559	3.09747	0.0019518	0.0178344
PLEKHO1	840.23	0.391632	0.110278	3.55132	0.000383298	0.00484412
CD2	6226.87	0.391631	0.0749291	5.2267	1.72566e-07	6.54267e-06
CSAD	283.09	0.391195	0.11463	3.41267	0.000643293	0.00736948
BHLHE40	8560.35	0.391065	0.0907761	4.30802	1.64726e-05	0.000362744
SERAC1	271.845	0.39085	0.130168	3.00266	0.00267628	0.0226054
CDKN1B	608.29	0.390695	0.103523	3.77399	0.00016066	0.00238663
ZFP36	908.179	0.390463	0.0771725	5.05962	4.20101e-07	1.46668e-05
CHST2	787.304	0.390324	0.076597	5.09582	3.47243e-07	1.2434e-05
TRPV2	1323.37	0.390212	0.0687425	5.67643	1.37536e-08	6.87043e-07
KIAA1328	139.23	0.38866	0.135732	2.86343	0.00419081	0.0320683
KIFC1	3090.74	0.387562	0.0497651	7.78782	6.81761e-15	1.05787e-12
STAT4	601.507	0.386724	0.105922	3.65102	0.000261199	0.00355868
TRBC1	2393.45	0.38608	0.0810446	4.76379	1.89989e-06	5.56614e-05
LINC01588	416.397	0.385924	0.0822853	4.69007	2.73115e-06	7.5776e-05
FMNL1	4793.8	0.385595	0.0653967	5.89625	3.71858e-09	2.14883e-07
CTIF	182.688	0.38548	0.122076	3.1577	0.0015902	0.0153683
MEF2D	1362.61	0.384264	0.0689381	5.57405	2.48886e-08	1.1849e-06
BUB1	3700.59	0.383834	0.0635892	6.03615	1.5783e-09	9.79597e-08
ZDHHC14	320.563	0.382503	0.112084	3.41264	0.000643367	0.00736948
GPR160	324.415	0.381951	0.12775	2.98982	0.00279141	0.023354
CDC14B	218.26	0.380727	0.122572	3.10615	0.00189543	0.0174782
KIF18A	549.557	0.379304	0.0937897	4.0442	5.25024e-05	0.000937991
ITGB1	2611.88	0.376563	0.0671196	5.61033	2.01947e-08	9.7528e-07
CLEC2B	477.566	0.375889	0.127603	2.94577	0.00322154	0.0259926
RP2	379.096	0.37529	0.0956248	3.92461	8.6872e-05	0.00143006
ELK3	800.182	0.375052	0.0880884	4.25768	2.06562e-05	0.000440244
PERP	648.314	0.374862	0.0856943	4.3744	1.21764e-05	0.000278761
TYMP	288.461	0.374282	0.130366	2.871	0.00409169	0.0314535
AIP	2419.51	0.374093	0.0658099	5.68445	1.31236e-08	6.68464e-07
CCDC90B	527.245	0.373737	0.0862444	4.33346	1.46784e-05	0.000327975
DSTYK	1228.03	0.373614	0.0635672	5.87746	4.16607e-09	2.35861e-07
KATNAL1	518.823	0.37279	0.108123	3.44784	0.000565099	0.00662696
SPTY2D1	1040.58	0.371915	0.0862418	4.31246	1.61445e-05	0.000355985
FCMR	592.806	0.371676	0.0725295	5.12448	2.98365e-07	1.07759e-05
LMO4	1098.88	0.371625	0.0855321	4.34487	1.3936e-05	0.000313897
ISCU	1248.62	0.370823	0.0886144	4.18469	2.8556e-05	0.000575703
NPDC1	1939.36	0.369766	0.0988512	3.74063	0.00018356	0.00266666
G2E3	647.113	0.369231	0.0787437	4.68902	2.74516e-06	7.60385e-05
CALHM2	322.361	0.368334	0.121241	3.03803	0.0023813	0.0206873
CTSS	996.428	0.367633	0.0634265	5.79621	6.78311e-09	3.66682e-07
KLHL5	582.798	0.367501	0.0787315	4.66778	3.0447e-06	8.33711e-05
FUOM	229.792	0.36635	0.126451	2.89716	0.0037656	0.0293917
FAM118A	754.931	0.366065	0.0671215	5.45376	4.93146e-08	2.17477e-06
CKS2	1808.31	0.366037	0.0777388	4.70855	2.49481e-06	7.05026e-05
ARL6IP5	4583.35	0.36591	0.0658754	5.55459	2.78268e-08	1.30622e-06
MKNK1	970.675	0.365552	0.0733517	4.98355	6.24283e-07	2.08816e-05
EHBP1L1	5809.76	0.365495	0.0718387	5.08772	3.62385e-07	1.29485e-05
DMAP1	824.787	0.365269	0.0803133	4.54805	5.41458e-06	0.000139168
GNB4	171.027	0.365131	0.134748	2.70973	0.00673384	0.0457977
TCEAL1	139.128	0.36393	0.132495	2.74675	0.00601886	0.0421496
ZEB2	519.403	0.363789	0.124593	2.91981	0.00350239	0.0276862
VPS54	846.751	0.363789	0.0860581	4.22724	2.36574e-05	0.000491874
PTGES3P1	234.312	0.363085	0.134836	2.69279	0.0070856	0.0475342
CSGALNACT2	1705.97	0.36294	0.0860429	4.21812	2.46346e-05	0.000508408
HEXDC	643.254	0.36245	0.0733156	4.94369	7.66584e-07	2.47522e-05
GRK5	1039.56	0.361773	0.0721126	5.01678	5.25449e-07	1.7861e-05
H2AFX	6551.6	0.361252	0.0539108	6.70093	2.07102e-11	1.84607e-09
KIF11	3670.41	0.361248	0.0643864	5.61063	2.0159e-08	9.7528e-07
TRBV20-1	160.109	0.361238	0.124535	2.90068	0.00372349	0.0291853
RABGAP1L	752.457	0.360526	0.0815914	4.41867	9.93087e-06	0.000234998
WASHC3	259.177	0.359504	0.116052	3.09777	0.0019498	0.0178258
TUBA1C	5320.72	0.359303	0.0432703	8.30367	1.00941e-16	2.08835e-14
PARP12	473.884	0.358888	0.0992826	3.61481	0.000300567	0.00401028
MAST4	1039.81	0.358803	0.0784249	4.57512	4.75952e-06	0.000124808
CBX7	221.041	0.358195	0.134083	2.67144	0.00755268	0.049732
ITGAX	1468.46	0.35775	0.0723617	4.94391	7.65725e-07	2.47522e-05
KIAA0895L	685.857	0.357412	0.0685508	5.21382	1.84988e-07	6.96634e-06
EVL	5058.73	0.35563	0.070168	5.06827	4.0145e-07	1.41632e-05
KIF4A	1126.25	0.35546	0.0741473	4.79397	1.63511e-06	4.86701e-05
GGT1	747.826	0.355259	0.0913964	3.88701	0.000101487	0.00162693
SUMF1	201.761	0.355133	0.119547	2.97065	0.00297171	0.0244357
ARHGAP15	1089.76	0.3551	0.0976815	3.63528	0.000277678	0.00375269
RPS27L	829.948	0.354323	0.123358	2.87232	0.00407471	0.0313805
BAX	2870.86	0.354062	0.0630308	5.61728	1.93987e-08	9.45008e-07
RAB5C	519.523	0.35402	0.100301	3.52957	0.000416239	0.00516692
PLEKHG2	999.743	0.353609	0.115524	3.06092	0.00220656	0.0195358
CD9	840.946	0.353511	0.0856035	4.12963	3.63351e-05	0.000695095
PITPNM2	581.526	0.352638	0.0944372	3.7341	0.00018839	0.00271924
IFT80	247.507	0.351411	0.130823	2.68616	0.00722793	0.0482572
ANO8	317.204	0.351	0.0926796	3.78724	0.000152333	0.00227742
ERN1	504.02	0.35092	0.116793	3.00463	0.00265905	0.0225053
BMP1	379.443	0.350511	0.0891514	3.93164	8.4368e-05	0.00139698
CASK	237.84	0.350181	0.123504	2.83537	0.00457724	0.0342282
FAM69A	342.69	0.349983	0.113228	3.09097	0.00199506	0.01819
TBC1D10C	2918.65	0.349163	0.0779062	4.48183	7.40052e-06	0.000180784
CSNK1G2	2864.11	0.348568	0.0805866	4.32538	1.52267e-05	0.000337971
AHNAK	5668.38	0.348446	0.111115	3.13591	0.00171322	0.0161838
ZFAND6	1001.14	0.348234	0.0817304	4.26076	2.03732e-05	0.00043581
SELPLG	3917	0.34817	0.0598477	5.8176	5.96993e-09	3.29092e-07
LMBR1L	378.549	0.34812	0.122307	2.84628	0.00442328	0.0333898
UBASH3B	2532.09	0.347456	0.0748949	4.63924	3.49691e-06	9.45181e-05
C20orf96	220.984	0.347037	0.121974	2.84519	0.00443856	0.033475
CLUHP3	267.963	0.345445	0.126419	2.73255	0.0062847	0.0435258
RNF149	1283.41	0.34319	0.0830344	4.13311	3.57881e-05	0.000687772
KCTD17	969.584	0.342732	0.08259	4.1498	3.32762e-05	0.000652213
RPS6KA1	4234.06	0.34249	0.0560278	6.11285	9.78664e-10	6.2837e-08
FOSB	3516.31	0.341675	0.123355	2.76986	0.00560811	0.0399578
GBP3	260.291	0.341556	0.112664	3.03163	0.00243233	0.0210108
KCTD7	211.531	0.340729	0.121801	2.79742	0.00515119	0.0375647
CD70	1150.11	0.340541	0.0773657	4.4017	1.07404e-05	0.000252017
SRGAP2C	266.828	0.340374	0.110981	3.06696	0.00216246	0.0192349
LINC00342	378.743	0.340316	0.112397	3.02781	0.0024633	0.0212018
TNFAIP3	6906.98	0.340186	0.0957079	3.55442	0.000378815	0.00481451
FOXP1	345.463	0.339837	0.102045	3.33025	0.000867671	0.00947876
GALT	316.212	0.338466	0.106919	3.16562	0.00154753	0.0150263
C19orf66	527.427	0.338069	0.0883153	3.82797	0.000129203	0.00198459
IRF2	1477.48	0.337864	0.0842118	4.01208	6.01865e-05	0.00104411
ARHGAP19	1741.27	0.337838	0.0487187	6.93447	4.07749e-12	3.94974e-10
CKS1B	2189.91	0.33708	0.0869151	3.87826	0.000105205	0.0016727
MUC20-OT1	816.442	0.337075	0.0948604	3.55338	0.000380308	0.00482811
GRAMD2B	185.947	0.336125	0.117335	2.86465	0.00417471	0.0319597
TACC3	6576.46	0.335843	0.0560035	5.99681	2.01233e-09	1.21304e-07
GPR132	503.562	0.335454	0.108763	3.08428	0.00204048	0.0185436
UXS1	923.936	0.335271	0.0799923	4.1913	2.77365e-05	0.000562042
AKNA	5383.87	0.335232	0.0733132	4.5726	4.817e-06	0.000125542
TBL1X	573.198	0.33508	0.0709412	4.72335	2.31989e-06	6.63424e-05
CASP7	445.896	0.334414	0.105291	3.17608	0.00149278	0.0146378
H3F3AP4	583.998	0.334079	0.105454	3.16802	0.00153482	0.0149364
KIFAP3	725.957	0.334073	0.0880959	3.79215	0.000149348	0.00224464
BCAP29	937.519	0.332926	0.07223	4.60925	4.04129e-06	0.000107669
HMMR	2071.64	0.332803	0.0548358	6.06908	1.28647e-09	8.16613e-08
CHEK2	212.837	0.33225	0.113364	2.93083	0.00338056	0.026905
ZDHHC12	838.49	0.332062	0.0698454	4.75425	1.99188e-06	5.81532e-05
ARHGAP11A	2381.65	0.331867	0.0734108	4.52069	6.16388e-06	0.00015627
MT1F	241.031	0.3315	0.108904	3.04397	0.00233481	0.0204211
CDK19	526.357	0.331363	0.0851024	3.89369	9.87298e-05	0.00158935
SFXN2	605.465	0.331343	0.0720425	4.59928	4.23956e-06	0.000112593
BIRC5	3368.74	0.331337	0.0662619	5.00042	5.72064e-07	1.92117e-05
CACNB3	167.841	0.330224	0.123527	2.6733	0.00751088	0.0496101
ANAPC11	1138.54	0.330033	0.0892677	3.69712	0.000218061	0.00306309
ECT2	1581.53	0.329895	0.0691564	4.77028	1.8397e-06	5.40873e-05
DYNLRB1	1252.08	0.329134	0.108027	3.04676	0.00231321	0.0202638
RFNG	452.103	0.329122	0.104087	3.16199	0.00156698	0.0151964
RCAN1	372.456	0.328587	0.0879283	3.73698	0.000186241	0.00269519
UBE2S	5663.01	0.328226	0.0782891	4.19249	2.75911e-05	0.00056113
ECE1	2770.87	0.327638	0.0864181	3.79131	0.000149855	0.00224823
NECTIN3	280.028	0.327597	0.122618	2.67168	0.00754724	0.0497156
MAPK8	1183.27	0.327549	0.0790085	4.14574	3.38715e-05	0.00066079
GNPTAB	4981.31	0.327411	0.0667345	4.90618	9.28687e-07	2.92331e-05
C1orf159	609.569	0.327379	0.0763478	4.28799	1.80296e-05	0.000393925
BUB3	4962.97	0.32706	0.0413183	7.91562	2.46018e-15	4.21915e-13
SSH3	245.51	0.326871	0.115694	2.82531	0.00472345	0.0350886
SLC12A9	889.611	0.326607	0.0846112	3.86009	0.000113345	0.0017785
TNIP2	2281.3	0.326127	0.0767826	4.24741	2.16254e-05	0.000455847
IL2RB	13812.2	0.325989	0.0595966	5.46993	4.50219e-08	2.00126e-06
TTK	1127.18	0.325977	0.0655973	4.96936	6.71728e-07	2.22028e-05
SMURF2	364.729	0.325419	0.0992545	3.27863	0.00104314	0.0110308
TAB2	3748.15	0.325091	0.0805477	4.036	5.43703e-05	0.000965188
BTBD11	379.899	0.324826	0.111852	2.90407	0.00368344	0.028912
CIR1	344.58	0.324539	0.105717	3.06989	0.00214136	0.0191284
CLIP4	492.284	0.324373	0.0783757	4.13869	3.4929e-05	0.000676739
ATG4A	257.385	0.324342	0.104512	3.10338	0.00191324	0.0175972
GPR68	768.907	0.323834	0.115971	2.79238	0.00523219	0.0380395
RHOH	1582	0.323341	0.0706761	4.57497	4.76281e-06	0.000124808
CTSB	3928.89	0.323074	0.0427307	7.56069	4.00941e-14	5.37518e-12
PQLC1	990.11	0.323041	0.0775885	4.16352	3.13381e-05	0.000618949
WIPI1	380.031	0.322332	0.0974249	3.30852	0.00093792	0.0100884
DLG3	1187.31	0.322248	0.0865533	3.72312	0.000196777	0.00282328
IKBKE	642.074	0.321636	0.0902065	3.56555	0.000363094	0.00466979
TMEM160	825.141	0.320952	0.104849	3.06108	0.00220544	0.0195358
COL6A3	11125.4	0.320877	0.092166	3.48151	0.000498603	0.00600689
ZNF524	256.326	0.319919	0.101398	3.15507	0.00160461	0.0154541
ARHGAP9	1538.06	0.319643	0.0895391	3.56987	0.000357157	0.00461597
VPS18	480.678	0.319615	0.0904145	3.535	0.00040778	0.00510349
ACADVL	5941.98	0.319494	0.0578652	5.52135	3.36414e-08	1.55306e-06
SLAMF1	1461.72	0.31929	0.0751582	4.24824	2.15456e-05	0.000454736
SLFN13	1248.2	0.319223	0.0608194	5.2487	1.53173e-07	5.90085e-06
SHCBP1	2278.81	0.318102	0.0471954	6.74011	1.58266e-11	1.44142e-09
SKA2	1162.7	0.317915	0.0687069	4.62712	3.70789e-06	9.97381e-05
PDE4DIP	1440.3	0.317706	0.0742709	4.27766	1.88865e-05	0.000408388
DENND3	623.899	0.317474	0.0945775	3.35676	0.000788618	0.00876037
TRIM8	1472.26	0.315532	0.0743466	4.24407	2.19506e-05	0.00046212
SPOCK2	3469.87	0.315366	0.0610669	5.16428	2.41373e-07	8.81246e-06
LYPLA2	2043.15	0.315046	0.0601987	5.23343	1.66394e-07	6.33734e-06
LRRC45	954.979	0.314455	0.0904797	3.47542	0.000510053	0.00611478
ERI1	2041.05	0.31442	0.0670302	4.69073	2.72233e-06	7.56564e-05
PNPLA6	4160.34	0.314168	0.073809	4.2565	2.07656e-05	0.000441613
CCDC88B	4569.75	0.314067	0.0887445	3.53901	0.000401637	0.0050379
KIF13B	997.881	0.313895	0.0708384	4.43114	9.37375e-06	0.000223133
VAMP5	485.01	0.313683	0.100738	3.11384	0.00184669	0.0171261
PPP1R37	497.691	0.313634	0.081107	3.86692	0.00011022	0.00173923
LASP1	5953.49	0.313629	0.059119	5.30504	1.12649e-07	4.4628e-06
GMFG	2075.5	0.313471	0.0959537	3.26689	0.00108734	0.0114314
APOBEC3G	2022.44	0.312929	0.0696305	4.49413	6.98542e-06	0.000172149
SYTL1	641.099	0.312593	0.10305	3.03341	0.0024181	0.0209332
MICB	515.522	0.312456	0.0918114	3.40323	0.000665936	0.00760201
CHCHD5	446.491	0.312044	0.0975027	3.20037	0.00137252	0.0136991
FBXL15	532	0.311502	0.103707	3.00366	0.0026675	0.022554
ACOT9	884.043	0.311497	0.0908141	3.43005	0.000603476	0.00698415
ARHGAP10	436.834	0.31143	0.105143	2.96196	0.00305683	0.0249398
PLP2	2492.14	0.310621	0.0888806	3.49482	0.000474389	0.00577748
CCNB2	1624	0.310296	0.0600061	5.17108	2.32742e-07	8.53457e-06
DLGAP4	1020.31	0.30994	0.0924108	3.35394	0.000796706	0.00881267
P2RX4	434.229	0.309409	0.106692	2.90003	0.00373133	0.0292058
STN1	699.273	0.309404	0.0763434	4.05279	5.06111e-05	0.000910023
RBM23	1649.99	0.309364	0.0765732	4.04011	5.3427e-05	0.000951466
SFXN5	299.015	0.309178	0.0955599	3.23544	0.00121455	0.0124107
NFU1	464.928	0.308988	0.103209	2.9938	0.0027553	0.0231214
FUT8	2419.73	0.308958	0.0599779	5.1512	2.58822e-07	9.42901e-06
MYL6	6037.38	0.307997	0.095994	3.2085	0.00133427	0.0134132
KDM5B	1391.16	0.306691	0.114667	2.67461	0.00748154	0.0494579
RAB34	301.103	0.306385	0.109737	2.792	0.00523841	0.0380517
TUBB4B	10442.2	0.306253	0.0480755	6.37024	1.88728e-10	1.39326e-08
SPPL2A	1032.35	0.306009	0.0975451	3.1371	0.00170628	0.0161545
GRK3	3140.92	0.30591	0.0734531	4.1647	3.11758e-05	0.000616818
CENPT	899.096	0.305902	0.103755	2.94831	0.00319522	0.0258424
NUF2	1592.18	0.305711	0.0511014	5.98244	2.19824e-09	1.31564e-07
TRIR	4056.18	0.305471	0.075184	4.06298	4.84497e-05	0.000876804
LRPAP1	1499.57	0.305399	0.0831391	3.67335	0.000239389	0.00332368
PIK3CD	9919.22	0.305388	0.0636868	4.79516	1.62548e-06	4.85557e-05
BST2	2525.72	0.305133	0.0847146	3.60189	0.000315908	0.00417506
ADGRE5	3529.91	0.305019	0.072101	4.23044	2.3323e-05	0.000486129
PRPSAP1	691.078	0.304599	0.0823036	3.70092	0.000214822	0.00303158
GSDMD	1888.42	0.304373	0.0891233	3.41519	0.000637369	0.00732581
CENPI	587.748	0.303732	0.0972099	3.1245	0.00178109	0.0166559
CHSY1	2338.56	0.303195	0.0906232	3.34567	0.000820849	0.00903797
S100A10	1738.44	0.303012	0.0785533	3.8574	0.000114599	0.00179147
DUSP11	707.7	0.302925	0.0964164	3.14185	0.00167887	0.0159673
RASAL3	5363.04	0.302782	0.0487269	6.21386	5.16981e-10	3.51531e-08
APPL2	634.051	0.302736	0.0939698	3.22163	0.00127462	0.0129377
INVS	454.962	0.302733	0.0975024	3.10488	0.00190358	0.0175179
PRR11	1902.53	0.302288	0.0567923	5.3227	1.02241e-07	4.10876e-06
CTNNA1	1828.86	0.302259	0.0681482	4.43532	9.19339e-06	0.00021915
SPAG5	3191.55	0.301976	0.0450792	6.69878	2.10171e-11	1.86351e-09
ARHGEF6	3593.51	0.301751	0.061642	4.89522	9.8194e-07	3.05862e-05
IFFO1	421.07	0.301671	0.0883893	3.41299	0.000642552	0.00736948
TRNAU1AP	541.627	0.301519	0.0840213	3.58861	0.00033245	0.00436615
MUS81	1151.5	0.301148	0.0783247	3.84487	0.000120617	0.00186811
SLC19A2	514.995	0.30097	0.0861547	3.49337	0.000476972	0.0057963
ZBTB17	1507.21	0.300169	0.0540039	5.55828	2.72439e-08	1.28245e-06
CCDC102A	773.817	0.29997	0.100195	2.99386	0.0027547	0.0231214
WBP1L	647.476	0.299594	0.0771579	3.88287	0.00010323	0.00164911
C12orf4	519.239	0.299533	0.0809116	3.70198	0.000213921	0.00302523
DLGAP5	2387.81	0.299077	0.0509096	5.87466	4.2372e-09	2.39081e-07
LBH	2963.12	0.298897	0.087077	3.43256	0.000597912	0.00692932
RDH10	1172.64	0.298805	0.0743468	4.01906	5.84296e-05	0.00102103
RNF213	30771.5	0.298757	0.0769529	3.88234	0.000103457	0.00165117
NFKBIA	6330.46	0.298522	0.0664662	4.49133	7.07785e-06	0.000173407
ARHGEF9	622.532	0.29819	0.0943562	3.16026	0.00157628	0.0152689
VPS28	1308.22	0.297794	0.0982247	3.03176	0.00243131	0.0210108
RGS19	1189.37	0.29776	0.071092	4.18838	2.8095e-05	0.000567932
ORAI1	1404.45	0.297726	0.0836725	3.55823	0.000373359	0.0047725
LEPROT	1009.47	0.297683	0.0698689	4.26059	2.03888e-05	0.00043581
DPP4	8025.83	0.297112	0.0599633	4.95489	7.23724e-07	2.35498e-05
CKAP2	1484.81	0.296938	0.0775787	3.82757	0.000129416	0.00198603
HDAC6	950.962	0.296659	0.0684411	4.33451	1.46084e-05	0.000326845
H1FX	2974.85	0.296523	0.0735069	4.03394	5.48491e-05	0.000972658
CYB561D2	363.621	0.296411	0.100362	2.95342	0.00314275	0.0255289
CASP4	770.662	0.296052	0.0655771	4.51457	6.34466e-06	0.000159406
RNF26	1090.55	0.295989	0.075048	3.94399	8.01377e-05	0.00133518
MTX3	2858.34	0.295478	0.0846559	3.49034	0.000482407	0.00584962
CALM2	7484.53	0.29544	0.0520403	5.67713	1.36972e-08	6.87043e-07
PARP10	1690.13	0.294982	0.0763483	3.86363	0.000111713	0.00175783
STX5	474.488	0.294643	0.0902759	3.2638	0.00109928	0.011528
MAD1L1	749.624	0.293873	0.0892418	3.293	0.000991257	0.0105671
SH3BGRL3	6317.52	0.293718	0.0682982	4.30053	1.70389e-05	0.00037423
PAG1	3898.13	0.293703	0.0903983	3.24899	0.00115817	0.0119806
MED29	910.011	0.293524	0.0598663	4.903	9.43837e-07	2.95641e-05
CBX4	646.534	0.293266	0.0779119	3.76407	0.000167172	0.00245597
SGO1	472.599	0.293247	0.0845334	3.469	0.000522391	0.0062441
ABI3	1483.65	0.292428	0.0648514	4.50921	6.50699e-06	0.000162027
PIP5K1C	890.439	0.292421	0.0686843	4.25747	2.0675e-05	0.000440244
STK17B	7837.42	0.292212	0.0728711	4.00999	6.07209e-05	0.0010512
TMEM237	554.264	0.292051	0.0867082	3.3682	0.000756604	0.00847538
RELB	1152.53	0.291781	0.0703002	4.1505	3.31755e-05	0.000651002
TAZ	1152.95	0.291626	0.0685281	4.25557	2.08519e-05	0.000442323
VSIR	792.832	0.291195	0.0901354	3.23064	0.00123515	0.0125828
KIF22	2835.82	0.291193	0.0493426	5.90145	3.60323e-09	2.08937e-07
LINC00963	773.231	0.290844	0.090821	3.20239	0.00136291	0.0136234
PNPLA2	929.206	0.29084	0.0835339	3.4817	0.000498247	0.00600689
RALGDS	439.523	0.2906	0.0941368	3.087	0.00202186	0.0183843
GPRIN3	3834.72	0.290308	0.0999645	2.90411	0.00368296	0.028912
ITGAL	8354.93	0.289767	0.072465	3.99871	6.36878e-05	0.00109241
PECR	347.129	0.289437	0.0927942	3.11912	0.00181389	0.0168874
TMEM242	324.15	0.28939	0.105103	2.7534	0.00589797	0.041457
PPOX	314.327	0.289034	0.0978727	2.95317	0.00314533	0.0255375
H3F3A	4228.43	0.288972	0.0642827	4.49532	6.94647e-06	0.000171695
CDK5RAP2	1978.74	0.288971	0.0601795	4.80182	1.57232e-06	4.71358e-05
HAGH	406.482	0.288812	0.0993449	2.90716	0.00364724	0.0286816
SDHAP1	485.505	0.288748	0.0870918	3.31545	0.000914954	0.00988575
DNTTIP1	533.398	0.28836	0.0816457	3.53185	0.00041267	0.00514166
KIAA0040	1017.87	0.288211	0.0900334	3.20115	0.0013688	0.0136701
REEP3	715.708	0.287791	0.0706149	4.0755	4.59151e-05	0.000838175
MAP2K3	2902.09	0.287307	0.0894618	3.2115	0.00132042	0.0133058
SELENOK	989.31	0.286694	0.0886651	3.23346	0.00122303	0.012482
MFSD10	3738.05	0.286114	0.0654038	4.37458	1.21666e-05	0.000278761
NENF	469.844	0.285604	0.0976071	2.92606	0.00343285	0.0272522
DAZAP2	3983.47	0.28558	0.0604602	4.72344	2.31884e-06	6.63424e-05
FYTTD1	957.076	0.285342	0.0833134	3.42493	0.000614966	0.00710242
CSRNP1	1882.17	0.285256	0.0771507	3.69739	0.00021783	0.00306242
BAD	323.061	0.285151	0.0955968	2.98285	0.00285577	0.0236799
CCDC50	384.862	0.284842	0.102991	2.76571	0.00567998	0.0404012
GOLGA8A	4233.3	0.2847	0.0532148	5.35001	8.79507e-08	3.62132e-06
SLC25A16	380.271	0.284668	0.0847592	3.35855	0.000783534	0.00871877
CYTH2	586.696	0.284629	0.0810057	3.51369	0.000441933	0.00542956
ESPL1	3324.2	0.284556	0.0691899	4.11268	3.91096e-05	0.000738062
ASB2	1169.69	0.284377	0.077055	3.69057	0.000223749	0.00313511
LCMT1	531.42	0.283962	0.104335	2.72164	0.00649598	0.0446183
REEP4	1477.81	0.283866	0.0515138	5.51048	3.5786e-08	1.62521e-06
DCTN3	721.007	0.283571	0.102913	2.75545	0.00586107	0.0413557
PTPRK	651.635	0.283251	0.100699	2.81284	0.00491055	0.0361083
ARRDC2	593.244	0.281443	0.0825316	3.41013	0.000649324	0.00742756
ARHGAP45	5521.71	0.281355	0.0525678	5.35223	8.6875e-08	3.58584e-06
CASP8	1681.34	0.281103	0.0998275	2.81588	0.00486431	0.0358944
SLC2A4RG	1048.28	0.280754	0.0785897	3.5724	0.000353725	0.00458448
GRAMD4	715.261	0.280425	0.104286	2.689	0.00716673	0.0479633
CYTH1	3867.76	0.280146	0.0884013	3.16902	0.00152954	0.0149023
SPTBN1	4589.12	0.279978	0.0809265	3.45966	0.000540854	0.00638734
DUSP6	3284.75	0.279353	0.103012	2.71185	0.00669085	0.0455979
DEF8	540.255	0.278736	0.0788388	3.53552	0.000406976	0.00510084
KIAA2026	539.517	0.278397	0.0825728	3.37154	0.000747499	0.00839021
CHST11	2250.72	0.27831	0.0617128	4.50976	6.49002e-06	0.000161882
GRIPAP1	1634.1	0.277936	0.0596455	4.6598	3.16518e-06	8.62474e-05
KIF3B	1595.77	0.277836	0.0515224	5.39254	6.94698e-08	2.95476e-06
MAN2B2	633.09	0.277801	0.0741542	3.74627	0.000179486	0.00261324
KBTBD2	729.776	0.277484	0.0796732	3.48278	0.000496232	0.00599557
NDUFAF3	879.879	0.277267	0.0833855	3.32512	0.000883804	0.00961115
BICRA	394.448	0.276945	0.0906824	3.05401	0.00225806	0.0198951
TRADD	1053.28	0.276218	0.0779935	3.54155	0.000397788	0.0049971
RHEB	656.38	0.275842	0.0880781	3.13178	0.00173748	0.0163669
SELENOW	1324.94	0.275821	0.087335	3.15819	0.00158751	0.0153511
MICAL1	1276.39	0.275739	0.0716288	3.84955	0.000118336	0.00184129
PLXNA3	1167.36	0.275715	0.088898	3.10148	0.00192559	0.0176816
NME7	427.419	0.275597	0.10236	2.69244	0.00709311	0.047556
ANKRD44	2403.25	0.275583	0.0709439	3.88452	0.00010253	0.00163951
WDTC1	754.244	0.275299	0.0995908	2.76431	0.00570439	0.040506
CD7	2904.33	0.275173	0.0854913	3.21873	0.0012876	0.0130457
DEF6	3060.32	0.274891	0.0608373	4.51846	6.22898e-06	0.000157444
ATL2	1369.86	0.274781	0.0585497	4.69312	2.69065e-06	7.49002e-05
SOCS1	678.082	0.27455	0.0792565	3.46406	0.00053208	0.00631073
SRGAP2	1447.16	0.274345	0.0608008	4.5122	6.41587e-06	0.000160713
PAFAH2	255.024	0.273721	0.0990899	2.76235	0.00573869	0.0406978
F5	1647.5	0.273054	0.0868324	3.1446	0.00166311	0.0158803
PITPNM1	3663.67	0.272863	0.0654612	4.16832	3.06859e-05	0.000611571
IQSEC1	1449.29	0.27228	0.0653221	4.16827	3.06917e-05	0.000611571
JPT1	3349.71	0.272018	0.0786254	3.45967	0.00054084	0.00638734
PPP1R18	2873.29	0.271865	0.0663012	4.10045	4.12353e-05	0.000772091
CASP3	3374.57	0.271006	0.0457261	5.92673	3.09022e-09	1.8107e-07
UEVLD	431.974	0.270854	0.0854545	3.16957	0.00152665	0.0148829
KLHL22	370.713	0.270706	0.0933023	2.90139	0.00371512	0.029147
YIPF2	366.425	0.270221	0.0851144	3.1748	0.00149938	0.0146812
RAC2	13689.6	0.269803	0.0476617	5.66079	1.50677e-08	7.49269e-07
TSC22D4	2945.37	0.269799	0.0859081	3.14055	0.0016863	0.0160167
DNAJB1	1996.84	0.269654	0.0615394	4.38181	1.17695e-05	0.000270553
GDI1	2134.91	0.269105	0.0654996	4.10849	3.98252e-05	0.000748195
XRCC1	676.227	0.268958	0.0678959	3.96132	7.45353e-05	0.00125148
MFHAS1	2883.85	0.268795	0.0856409	3.13863	0.00169741	0.0160814
RCOR3	719.353	0.268775	0.0854982	3.14364	0.00166861	0.0159007
HRAS	968.42	0.268673	0.0961201	2.79518	0.00518709	0.0377771
ARL8A	510.609	0.268618	0.0781562	3.43694	0.000588332	0.00684196
NET1	2111.79	0.268053	0.0827015	3.24121	0.00119024	0.0122444
TCF25	2136.06	0.267871	0.0741721	3.61148	0.00030446	0.00404328
MBD2	4505.06	0.267365	0.0567148	4.7142	2.42656e-06	6.86898e-05
MAST3	571.935	0.267295	0.085037	3.14328	0.00167063	0.0159071
DEPDC1B	963.272	0.267258	0.0698993	3.82348	0.000131583	0.0020101
TANK	1205.38	0.266865	0.0742705	3.59315	0.000326699	0.00429735
SLFN12L	689.318	0.266712	0.0923571	2.88783	0.00387908	0.0301231
PMS2P1	412.362	0.266679	0.0803988	3.31695	0.000910068	0.00985839
AHRR	1286.42	0.266234	0.0735045	3.62201	0.000292327	0.00391905
MAGED2	879.067	0.265874	0.0836771	3.17738	0.00148612	0.0145981
TULP4	319.314	0.265414	0.0954456	2.78078	0.00542277	0.0390859
LYST	1711.86	0.265245	0.07953	3.33516	0.000852497	0.00936182
HDAC7	5327.74	0.264992	0.0583196	4.54379	5.52515e-06	0.000141576
TRAPPC1	1540.16	0.264935	0.0743389	3.56388	0.000365411	0.00469597
EMC7	1217.45	0.26445	0.0838745	3.15293	0.00161642	0.0155321
TIAM1	899.847	0.264386	0.0945787	2.79541	0.00518338	0.0377665
DBF4B	647.553	0.26407	0.0808607	3.26574	0.00109177	0.0114708
GRAP2	1807.4	0.263282	0.0759338	3.46725	0.000525812	0.00627157
ERMP1	882.658	0.263223	0.0893678	2.9454	0.00322542	0.0259988
BAK1	1128.44	0.263181	0.0582449	4.51853	6.22695e-06	0.000157444
UBC	14266.5	0.263122	0.0554743	4.74314	2.10435e-06	6.11173e-05
CLSTN1	2574.41	0.263068	0.0598772	4.39345	1.11566e-05	0.000259669
RNF115	962.369	0.262159	0.0679206	3.85979	0.000113484	0.00177901
MYDGF	1988.47	0.261973	0.0836983	3.12996	0.00174829	0.0164333
PGPEP1	1158.23	0.26169	0.0671642	3.89627	9.76858e-05	0.00158013
UAP1L1	1778.58	0.261195	0.0692409	3.77227	0.00016177	0.00239906
SAMD9	476.632	0.26094	0.0946145	2.75792	0.00581698	0.0411312
ANKRD13D	1495.69	0.260497	0.093452	2.7875	0.00531168	0.0385005
GRK2	13702.8	0.260459	0.0529654	4.91753	8.76422e-07	2.77638e-05
PFDN5	2090.41	0.260381	0.0801618	3.2482	0.00116139	0.0120065
PKNOX1	386.925	0.259923	0.094405	2.75328	0.00590017	0.041457
CAMK1	483.987	0.259753	0.0788228	3.2954	0.000982821	0.0104972
GBA2	884.249	0.25961	0.0840825	3.08757	0.00201801	0.0183706
CERKL	576.186	0.259538	0.0862076	3.01062	0.00260719	0.0221783
AP1G2	1067.78	0.259256	0.0582947	4.44733	8.69432e-06	0.000207845
ABHD3	698.223	0.259101	0.078236	3.31179	0.000927013	0.00999561
TMSB10	28363.1	0.259091	0.0833966	3.10673	0.0018917	0.0174662
CHMP6	461.238	0.25826	0.0895307	2.8846	0.00391914	0.0303638
PDLIM7	1267.47	0.258132	0.0717061	3.59986	0.000318386	0.00420119
LPXN	4192.41	0.257393	0.0525265	4.90024	9.57197e-07	2.99267e-05
NLRC3	1579.86	0.257303	0.0906711	2.83777	0.00454305	0.0340333
OGFRL1	310.314	0.256553	0.0955294	2.68559	0.00724016	0.0483196
ATF6B	1605.72	0.256438	0.0624162	4.10851	3.98215e-05	0.000748195
ENGASE	930.847	0.256334	0.0706805	3.62666	0.000287114	0.00386324
GBA	460.588	0.254946	0.0951802	2.67856	0.00739386	0.0490378
CRAT	293.361	0.254888	0.0952605	2.67569	0.0074575	0.0493378
CD44	2042.21	0.254764	0.0813177	3.13295	0.0017306	0.0163204
CLSTN3	1467.63	0.254628	0.0749922	3.39539	0.000685313	0.00779666
LIN52	444.338	0.254433	0.0922352	2.75852	0.00580632	0.0410731
TUBB6	1241.92	0.254395	0.0829728	3.066	0.00216944	0.0192765
DCAF7	4484.71	0.254276	0.0660986	3.84693	0.000119608	0.0018542
CXCR3	2133.82	0.25406	0.065608	3.87238	0.000107776	0.00170709
ATP5F1E	1450.69	0.253924	0.0839223	3.0257	0.00248056	0.0213285
CCM2	1833.62	0.253685	0.082262	3.08387	0.00204325	0.0185587
TPST2	1856.6	0.253391	0.0538288	4.70735	2.50955e-06	7.06809e-05
TRAF3IP3	3370.4	0.25325	0.0664061	3.81366	0.000136926	0.00208222
HOPX	5095.33	0.253022	0.0647986	3.90475	9.43232e-05	0.00153513
NUMB	1067.6	0.252599	0.0632134	3.99598	6.44275e-05	0.00110059
ATP6V1G1	717.412	0.25255	0.075364	3.35107	0.000805001	0.00887514
ATP8B4	1517.78	0.252539	0.0730504	3.45704	0.000546136	0.00644064
CIT	1259.11	0.252522	0.0945051	2.67204	0.0075391	0.0497101
EDF1	3167.42	0.252522	0.0907165	2.78364	0.00537534	0.038909
TMCO3	811.588	0.251702	0.0941303	2.67397	0.0074959	0.0495333
OS9	1754.66	0.251536	0.0685648	3.66859	0.000243892	0.00336955
ERP44	1201.66	0.251489	0.0792479	3.17345	0.00150637	0.0147125
MFGE8	652.69	0.251018	0.0816703	3.07355	0.00211526	0.0189906
PRUNE1	439.67	0.250887	0.079717	3.14722	0.00164833	0.0157574
LENG8	6114.72	0.250656	0.0587384	4.26733	1.97831e-05	0.000425577
IL17RA	641.951	0.250378	0.0884426	2.83096	0.00464079	0.0345646
CBFB	4465.75	0.250377	0.0595686	4.20316	2.6321e-05	0.000537256
SATB1	5948.27	0.249315	0.0649914	3.83612	0.000124994	0.00192877
SNX20	1163.21	0.249268	0.0602885	4.13459	3.5559e-05	0.000684939
PLCG2	746.114	0.249225	0.0642184	3.8809	0.000104071	0.00165939
APBA3	746.586	0.24889	0.0735872	3.38225	0.000718947	0.00811868
TPP1	1299.94	0.248868	0.0833411	2.98613	0.00282528	0.0235319
VPS72	830.142	0.248726	0.0701532	3.54547	0.000391918	0.00492705
MEAF6	1192.78	0.248587	0.0545453	4.55745	5.17793e-06	0.000133907
SLC44A2	2454.68	0.248135	0.056509	4.39108	1.12789e-05	0.000261788
CCDC130	572.608	0.247682	0.0909177	2.72425	0.00644477	0.0443538
SKA1	832.371	0.247622	0.0697195	3.55169	0.000382766	0.00484105
SASH3	4924.66	0.24754	0.0614733	4.02679	5.6544e-05	0.000998484
TSPAN17	1648.46	0.246063	0.0592826	4.15068	3.31494e-05	0.000651002
DENND1B	660.63	0.246043	0.0826248	2.97783	0.00290295	0.023988
ANXA11	5909.85	0.245983	0.0537694	4.57479	4.76704e-06	0.000124808
PPARD	860.469	0.245841	0.0814359	3.01883	0.00253749	0.0217511
GNA15	3525.83	0.245731	0.0843952	2.91167	0.00359501	0.0283107
WDR13	715.642	0.245689	0.0781842	3.14244	0.00167545	0.0159439
ST3GAL1	2556.33	0.245287	0.081528	3.00862	0.00262438	0.0222455
SLX4	660.714	0.245046	0.090086	2.72013	0.00652556	0.0447627
HIVEP3	788.221	0.244733	0.0910294	2.6885	0.00717736	0.0480153
ZC3H12D	2934.44	0.243868	0.0599306	4.06918	4.71795e-05	0.000858452
ACAA1	1362.19	0.243272	0.0637449	3.81633	0.000135453	0.00206357
SH3BP2	2217.29	0.243209	0.0760248	3.19907	0.00137872	0.0137305
TARBP2	832.829	0.243127	0.0864034	2.81386	0.00489504	0.036046
OST4	862.127	0.243027	0.0799662	3.03912	0.00237272	0.0206487
BTN3A1	568.571	0.242941	0.0822542	2.95354	0.00314155	0.0255289
NTAN1	658.442	0.242929	0.0722751	3.36116	0.000776145	0.00865378
CKAP5	4957.3	0.242504	0.0621419	3.90243	9.52337e-05	0.00154644
PCIF1	994.105	0.24231	0.0699229	3.46538	0.000529474	0.00629421
NCAPH2	2389.72	0.241743	0.0803196	3.00976	0.00261451	0.0221931
GGH	925.573	0.240295	0.0805341	2.98377	0.00284719	0.0236438
GADD45A	1035.63	0.240011	0.0715332	3.35525	0.00079294	0.0087826
CENPW	651.567	0.239783	0.0780937	3.07045	0.00213738	0.0191223
EHD1	3421.82	0.239493	0.0646129	3.70658	0.000210078	0.00298853
LRP10	1702.83	0.239396	0.0623464	3.83978	0.000123145	0.00190199
NLRP1	1325.42	0.238057	0.0850934	2.7976	0.00514836	0.0375604
ATRN	759.281	0.238039	0.0801706	2.96915	0.00298623	0.0245235
TRAF3	1655.5	0.237807	0.0570704	4.16691	3.08754e-05	0.000613284
WRAP73	669.196	0.237627	0.086677	2.74152	0.00611558	0.0426843
DRAP1	2006.69	0.23752	0.0646317	3.67498	0.000237872	0.00331084
ELMO2	1012.65	0.23748	0.0773038	3.07203	0.00212605	0.0190526
NCAPG	3107.81	0.236684	0.0613156	3.86009	0.000113345	0.0017785
TIMM8B	702.197	0.236618	0.0751707	3.14774	0.0016454	0.0157474
MED27	690.997	0.236288	0.0849873	2.78028	0.00543124	0.0390981
AKAP13	2143.86	0.23596	0.0785572	3.00366	0.00266749	0.022554
SPDL1	1308.8	0.235728	0.054412	4.33228	1.47572e-05	0.000328632
CTSC	3603.83	0.235644	0.0716356	3.28948	0.00100372	0.0106932
OGFOD3	496.346	0.235608	0.076699	3.07185	0.00212739	0.0190544
NECAP2	1710.43	0.234745	0.085996	2.72972	0.00633876	0.043786
TPM4	15586.2	0.2346	0.039556	5.93084	3.01396e-09	1.77221e-07
ATL3	794.387	0.234395	0.0630217	3.71927	0.000199799	0.00285685
PIEZO1	7620.01	0.233883	0.0641547	3.6456	0.000266764	0.00362271
RTTN	858.961	0.233542	0.0782822	2.98333	0.00285127	0.0236597
AHI1	1600.45	0.23326	0.0723083	3.22591	0.00125573	0.0127769
IKZF1	7752.3	0.23285	0.0684663	3.40094	0.000671545	0.00765732
PCGF3	1041.76	0.232344	0.0593646	3.91385	9.08353e-05	0.0014854
MRPL27	991.927	0.231983	0.0697383	3.32647	0.000879522	0.00958324
GPKOW	579.151	0.23145	0.0826275	2.80112	0.00509252	0.0372635
CRTAM	654.983	0.230751	0.074736	3.08755	0.00201816	0.0183706
TRPC4AP	2313.65	0.230742	0.0666173	3.4637	0.000532798	0.00631445
R3HDM2	424.788	0.230706	0.0828906	2.78326	0.00538153	0.038909
SGO2	1554.45	0.230519	0.0839043	2.7474	0.00600692	0.0421012
VAMP2	781.67	0.230258	0.0783846	2.93754	0.00330827	0.0265136
FAF1	1312.71	0.229997	0.0668442	3.44079	0.000580016	0.00676873
TMSB4X	40302.9	0.229691	0.0721852	3.18196	0.00146282	0.0144005
EPC1	649.825	0.229395	0.0712331	3.22035	0.00128034	0.0129879
MED30	563.596	0.229088	0.0764551	2.99637	0.00273212	0.0229729
RNF19A	2511.72	0.228522	0.0829405	2.75526	0.00586457	0.0413599
ETS1	24184.9	0.228384	0.0847552	2.69463	0.00704664	0.0473677
FLOT2	3370.72	0.227641	0.045698	4.98142	6.31192e-07	2.10289e-05
FAM117A	630.864	0.227599	0.0749214	3.03783	0.00238285	0.0206901
TPRG1	2027.66	0.227436	0.0471441	4.82427	1.40514e-06	4.24276e-05
HIP1R	971.766	0.227426	0.0579989	3.92121	8.81059e-05	0.00144611
JUND	8902.88	0.227337	0.0641126	3.54591	0.000391263	0.00492252
ARFGAP3	913.538	0.227322	0.072046	3.15524	0.00160367	0.0154539
TBC1D1	1307.65	0.22727	0.0589232	3.85705	0.000114763	0.00179235
S1PR4	1597.34	0.226904	0.0657623	3.45037	0.000559814	0.00657418
RAB2B	470.122	0.226606	0.0842175	2.69072	0.00712973	0.0477347
MRPL51	2118.32	0.225433	0.0812287	2.77528	0.00551534	0.0394983
GOLGA7	1192.14	0.225422	0.0605902	3.72043	0.000198884	0.00284864
PRKAR1A	4426.96	0.225392	0.0543834	4.14451	3.40543e-05	0.000663583
SEC14L1	2178.95	0.225012	0.0743099	3.02803	0.00246156	0.0212018
SGPL1	897.61	0.224555	0.0744466	3.01632	0.00255862	0.0218762
ASXL1	4775.9	0.224472	0.0543206	4.13236	3.59055e-05	0.000688526
DGLUCY	978.156	0.224451	0.0731369	3.06892	0.00214837	0.0191706
TM7SF3	1357.22	0.223958	0.0736403	3.04124	0.00235609	0.0205536
DIS3L2	621.239	0.22377	0.0688464	3.25027	0.00115294	0.0119413
DNAJC18	700.539	0.223626	0.0699429	3.19726	0.00138738	0.0137735
HIVEP1	1010.27	0.223553	0.0812595	2.75109	0.00593966	0.0416646
TLNRD1	1474.82	0.223319	0.0785218	2.84404	0.00445457	0.0335459
VPS29	1366.65	0.223222	0.0633695	3.52255	0.000427422	0.00528226
VAV1	3002.14	0.22307	0.0623745	3.5763	0.000348488	0.0045236
STK38	850.921	0.222842	0.0658476	3.3842	0.000713861	0.00808303
FAS	873.132	0.222753	0.0680155	3.27502	0.00105653	0.0111495
STAU2	1382.53	0.221287	0.0713783	3.1002	0.00193392	0.017729
TRAK2	994.259	0.220979	0.0700133	3.15624	0.00159818	0.0154098
FXYD5	2810.45	0.220867	0.0665527	3.31867	0.000904461	0.00981032
TMEM106C	2387.53	0.220502	0.0492143	4.48044	7.44883e-06	0.000181699
FTL	17877.3	0.220456	0.0687003	3.20895	0.00133219	0.0134003
UCP2	4405.37	0.220256	0.0598388	3.68082	0.000232483	0.00324123
PIN1	1825.13	0.220001	0.0692079	3.17884	0.00147866	0.0145406
SEC11C	1190.47	0.219955	0.0788388	2.78993	0.00527188	0.0382451
CDC20	3964.7	0.21982	0.0671264	3.27472	0.00105766	0.0111543
ID2	2301.51	0.219632	0.0607537	3.61512	0.000300214	0.00400875
PTPN7	8277.38	0.21938	0.0521274	4.20854	2.57024e-05	0.000526554
FAM193B	1484.91	0.219332	0.0544733	4.02641	5.66351e-05	0.000998484
SNRK	811.608	0.21911	0.0747005	2.93318	0.00335506	0.0267734
RAB11B	1745.41	0.218741	0.0566448	3.86163	0.000112635	0.00177067
KLF9	569.409	0.218739	0.077465	2.82371	0.00474712	0.0352157
ARID5A	4751.38	0.218694	0.04985	4.38704	1.14902e-05	0.000265224
TRAF5	1668.19	0.218177	0.0601885	3.62489	0.000289079	0.00387861
CYBA	4560.05	0.21815	0.0806885	2.70361	0.00685915	0.0463865
MELK	1972.55	0.217789	0.0480826	4.52948	5.91302e-06	0.000150365
MAPKAPK2	3752.12	0.2177	0.06854	3.17625	0.00149192	0.0146378
UQCRB	1654.82	0.217674	0.0807112	2.69695	0.00699782	0.047134
ANKRD13C	842.09	0.217441	0.0691546	3.14428	0.00166497	0.0158803
POMT1	1080.03	0.217313	0.0777801	2.79394	0.00520704	0.037906
ACSS1	1102.78	0.217238	0.0718367	3.02406	0.0024941	0.0214339
SAPCD2	1355.63	0.216618	0.0678063	3.19465	0.0014	0.0138824
HTATSF1	2732.47	0.216205	0.0623334	3.46852	0.000523333	0.00624766
TXNDC11	1265.74	0.216115	0.0710034	3.04373	0.00233667	0.0204267
ICOS	3682.57	0.216082	0.0491052	4.40039	1.08056e-05	0.000252904
BRD8	1087.16	0.215982	0.0583347	3.70246	0.000213518	0.00302463
PTPN22	1869.3	0.215618	0.0675397	3.19246	0.00141068	0.0139635
HMGB2	10773.2	0.214994	0.0472641	4.54878	5.3958e-06	0.000138898
NFKBIB	1849.22	0.214882	0.0648093	3.31561	0.000914429	0.00988575
PPM1M	1262.32	0.214327	0.0648772	3.30359	0.000954555	0.0102476
RAB6A	1808.64	0.214133	0.0603045	3.55086	0.000383977	0.00484539
CDK2AP2	2176.51	0.21381	0.0758443	2.81906	0.00481638	0.0356034
INPP5D	2553.17	0.213643	0.0666465	3.20562	0.00134772	0.0135321
MAP2K2	4023.1	0.213329	0.0620347	3.43887	0.000584156	0.00680285
MYD88	1611.04	0.213271	0.0701799	3.03891	0.00237433	0.0206487
FCHSD1	528.04	0.212577	0.0777401	2.73446	0.00624823	0.0433393
MAN1B1	1416.63	0.212124	0.0569578	3.72423	0.000195909	0.00281323
GLRX	908.979	0.211894	0.0748335	2.83154	0.00463248	0.0345265
B2M	50783.6	0.211807	0.052716	4.0179	5.87199e-05	0.00102396
GARS-DT	489.647	0.211361	0.0784875	2.69293	0.00708277	0.0475342
REEP5	1872.86	0.211229	0.0680096	3.10588	0.00189715	0.0174782
RUNX3	7164.45	0.211164	0.0469903	4.49378	6.99713e-06	0.000172185
ATP6AP1	1375.23	0.211073	0.051529	4.0962	4.1999e-05	0.000782891
UBE2G1	2041	0.210934	0.049483	4.26276	2.01922e-05	0.000432711
HLA-B	22962.9	0.209968	0.068597	3.06089	0.00220678	0.0195358
PLOD3	926.815	0.209844	0.0700732	2.99463	0.00274775	0.0230811
VPS25	1097.76	0.209498	0.0638621	3.28047	0.00103635	0.0109849
FCHSD2	504.992	0.208907	0.0777934	2.68541	0.007244	0.048326
ANKRD10	2175.27	0.208694	0.0595054	3.50714	0.000452943	0.0055445
TOLLIP	724.467	0.208493	0.0770303	2.70664	0.00679687	0.0461702
TRABD	2976.21	0.208369	0.0655955	3.17657	0.00149026	0.0146302
FLYWCH1	1234.45	0.20825	0.073265	2.84243	0.00447716	0.03366
PAF1	1636.02	0.208189	0.0660905	3.15006	0.00163238	0.0156496
TMEM59	1490.54	0.20777	0.0727564	2.85569	0.00429433	0.0326517
PHPT1	1079.62	0.207392	0.072898	2.84496	0.00444177	0.0334841
ING3	792.498	0.206787	0.0707075	2.92454	0.00344969	0.0273204
TUBGCP6	1785.32	0.206409	0.0632387	3.26398	0.00109861	0.011528
DCAF15	1658.25	0.205946	0.0678449	3.03555	0.00240098	0.0208151
APOL1	1003.96	0.20584	0.059687	3.44865	0.000563393	0.00661158
NUCB1	3854.82	0.204417	0.0698837	2.9251	0.00344347	0.027284
AKAP17A	2430.42	0.204055	0.0469635	4.34497	1.39295e-05	0.000313897
TMC6	3006.74	0.203778	0.0591703	3.44393	0.000573318	0.00670459
MYO5A	1364.45	0.203718	0.0756342	2.69346	0.00707137	0.0474958
CTSZ	875.824	0.203286	0.0737842	2.75515	0.0058666	0.0413599
STK10	3965.7	0.202839	0.0640761	3.1656	0.00154765	0.0150263
HP1BP3	4966.48	0.202767	0.058707	3.45388	0.000552589	0.00650301
TMEM9B	621.709	0.202306	0.0705428	2.86784	0.00413281	0.0317078
MESD	1344.04	0.202284	0.0520257	3.88815	0.000101012	0.00162142
PSMC3	4930.49	0.202194	0.0749293	2.69846	0.00696601	0.0469764
PDE7A	2580.72	0.202077	0.0728439	2.77411	0.00553526	0.0395902
CNTROB	1384.03	0.202063	0.0530377	3.80979	0.000139083	0.00211032
TRIM59	685.947	0.201464	0.0678873	2.96762	0.00300112	0.024581
FOXM1	2479.34	0.20101	0.0577724	3.47935	0.000502636	0.00605113
GPAA1	2381.16	0.2007	0.0633502	3.1681	0.00153438	0.0149364
MICU1	1063.07	0.200668	0.0573207	3.50079	0.000463885	0.0056607
ENTPD4	1528.65	0.200611	0.0639512	3.13694	0.00170722	0.0161545
PNKP	880.508	0.200573	0.0672718	2.98153	0.00286813	0.0237588
ATXN10	1816.23	0.200112	0.0601936	3.32447	0.000885852	0.00962718
CMTM3	2360.42	0.199816	0.0685413	2.91526	0.00355387	0.028013
TCIRG1	3261.58	0.199194	0.0738905	2.6958	0.00702195	0.0472396
HNRNPLL	1349.3	0.199055	0.0545804	3.64699	0.000265326	0.0036061
EIF4E2	1346.9	0.198277	0.0737999	2.68669	0.0072164	0.0482187
ITM2A	1604.96	0.198167	0.0666893	2.9715	0.00296347	0.0243799
CEP55	2960.66	0.197752	0.0482534	4.0982	4.16368e-05	0.000777983
SH3GLB2	1675.77	0.19767	0.070113	2.8193	0.00481282	0.0355928
MYO1G	13071.1	0.197532	0.0491413	4.01967	5.82803e-05	0.00102055
WDR1	15834	0.197254	0.052485	3.7583	0.000171073	0.00250629
SPIN1	1151.87	0.196971	0.0715315	2.75363	0.00589391	0.041457
RAP1A	6278.16	0.196836	0.0412906	4.76709	1.8691e-06	5.48554e-05
KMT5A	1184.87	0.196269	0.0628699	3.12182	0.00179734	0.0167676
AGFG2	1605.26	0.196125	0.066594	2.94508	0.00322875	0.0260006
FAM107B	6420.97	0.19552	0.0572053	3.41786	0.000631161	0.00726491
CHMP7	564.02	0.195465	0.0720489	2.71294	0.00666888	0.0454852
TIMM22	728.201	0.195066	0.0716966	2.72072	0.00651408	0.0447206
SEC61B	1573.92	0.194507	0.0624824	3.11298	0.00185207	0.017157
ENTPD6	1190.39	0.194001	0.0629579	3.08144	0.00206003	0.0186606
PARP8	719.084	0.193491	0.0724736	2.66981	0.00758938	0.0499148
ABI1	1756.37	0.193181	0.050626	3.81584	0.000135721	0.00206577
MAPK6	3148.69	0.19317	0.0676812	2.85412	0.00431563	0.0327691
GPR107	1337.79	0.192705	0.0587728	3.2788	0.00104249	0.0110308
NCAPH	3308.4	0.192557	0.0478047	4.028	5.62525e-05	0.000994388
PPP6R2	2712.62	0.191673	0.0479637	3.99621	6.43649e-05	0.00110059
ZAP70	7747.81	0.191425	0.0661838	2.89232	0.00382403	0.0297784
CD3G	2127.33	0.191369	0.0534972	3.57718	0.000347316	0.00451538
MYO9B	5086.84	0.191194	0.0673517	2.83875	0.00452908	0.0339642
SIT1	2501.22	0.19077	0.0653721	2.91823	0.00352029	0.0278138
STMN1	7462.44	0.19	0.0580697	3.27193	0.00106817	0.011251
PRKAR1B	1398.02	0.189377	0.0643006	2.94518	0.0032277	0.0260006
POU2F1	1080.83	0.1893	0.0609114	3.10779	0.00188494	0.017423
GFI1	1212.01	0.188988	0.0675143	2.79923	0.00512248	0.0374205
BTBD6	787.666	0.188852	0.069524	2.71635	0.00660059	0.0452219
GPSM3	1834.49	0.188736	0.0660108	2.85917	0.00424757	0.0323991
CDC42SE2	4405.84	0.188559	0.0546145	3.45255	0.000555323	0.00652602
CCNA2	4636.8	0.187625	0.0469084	3.99981	6.33937e-05	0.00109071
ANAPC16	2054.98	0.186657	0.0576652	3.23692	0.00120829	0.0123768
TMEM259	4083.07	0.186558	0.0464438	4.01686	5.89796e-05	0.00102635
TINF2	1097.12	0.186123	0.0587698	3.16698	0.0015403	0.0149811
ACAP1	5913.67	0.185849	0.0694512	2.67596	0.0074515	0.0493177
SYTL3	2735.33	0.185525	0.0689283	2.69157	0.00711174	0.0476333
MLLT3	1084.88	0.185448	0.0632761	2.93077	0.00338119	0.026905
ARF5	1684.43	0.185184	0.0684759	2.70437	0.00684344	0.046355
MVP	2876.2	0.184554	0.0581563	3.17342	0.00150655	0.0147125
TRAM1	3107.02	0.184175	0.0527914	3.48874	0.000485305	0.00587626
MECP2	1361.88	0.183774	0.0647386	2.8387	0.00452977	0.0339642
DELE1	1241.31	0.183106	0.0562879	3.25303	0.0011418	0.0118533
STXBP3	817.391	0.183088	0.0646388	2.83247	0.00461894	0.0344785
CCNDBP1	1252.82	0.182291	0.0612824	2.9746	0.00293367	0.0241822
LY6E	3163.81	0.182215	0.0619099	2.94323	0.00324812	0.0261233
NF2	1280.03	0.181526	0.0615178	2.95078	0.00316971	0.0256857
CYLD	3572.6	0.181121	0.0660757	2.74112	0.00612303	0.0427185
TUBB	51128.5	0.180824	0.0386823	4.67461	2.94514e-06	8.11753e-05
WWP2	1347.59	0.180146	0.0602748	2.98874	0.00280129	0.0234096
IL4R	4508.86	0.178385	0.0624386	2.85697	0.00427705	0.0325351
NRBP1	2237.53	0.177592	0.0591626	3.00176	0.0026842	0.0226609
CCNB1	4091.27	0.177281	0.065011	2.72694	0.00639249	0.0441188
USP20	2108.51	0.176786	0.0475296	3.71949	0.000199626	0.00285681
FANCG	1382.43	0.176538	0.0635751	2.77685	0.0054889	0.0393763
DCTN2	2213.06	0.176297	0.0487897	3.6134	0.000302206	0.00402572
USP48	3150.92	0.175893	0.0614556	2.86212	0.00420813	0.0321715
BTN3A2	1624.62	0.175138	0.0539995	3.24332	0.00118144	0.0121837
ADD1	4664.67	0.173089	0.0551486	3.1386	0.00169757	0.0160814
ZMAT2	1740.41	0.173081	0.0501106	3.45398	0.000552381	0.00650301
SLC35B1	1171.27	0.172356	0.0630613	2.73315	0.00627324	0.0434782
PSME4	2303.8	0.172261	0.0624985	2.75624	0.00584702	0.0412913
CD3E	7310.65	0.171799	0.0587192	2.92577	0.003436	0.0272522
GAK	3191.47	0.171319	0.0481678	3.55671	0.000375523	0.00478418
PPP1CA	7289.28	0.170926	0.0510472	3.34838	0.000812842	0.00895569
NDUFA4	2420.64	0.170866	0.0629409	2.71471	0.00663346	0.0453914
IKBKB	1507.44	0.170522	0.0593002	2.87557	0.00403298	0.0311191
CD151	1402.55	0.168681	0.05568	3.02947	0.0024498	0.02114
CIP2A	1588.72	0.168631	0.0559238	3.01538	0.00256662	0.0219334
LCP2	5173.12	0.167738	0.0397624	4.21851	2.45921e-05	0.000508268
PPP1R2	2271.57	0.167045	0.0506457	3.29831	0.000972679	0.0104021
ARF6	11734.5	0.16676	0.0481685	3.46201	0.00053616	0.00634532
C16orf87	1249.84	0.166564	0.0567452	2.93529	0.00333239	0.0266306
PSAP	4192.52	0.165515	0.0402386	4.11334	3.89972e-05	0.000736771
PPP3CB	1921.77	0.165407	0.0580308	2.85032	0.00436747	0.0330429
MLLT6	5322.65	0.165287	0.0496407	3.32966	0.000869518	0.00949276
DDX39A	8026.26	0.164676	0.0556948	2.95675	0.00310896	0.0253035
ZWINT	3172.11	0.163665	0.0526764	3.10698	0.00189007	0.0174608
CALM3	13142.4	0.163006	0.0402636	4.04847	5.15532e-05	0.000924393
RRAS2	1450.52	0.162497	0.0605951	2.68169	0.0073251	0.0487119
MDM2	2523.59	0.162454	0.0582273	2.78999	0.00527101	0.0382451
NEAT1	5491.29	0.162093	0.0451022	3.59391	0.000325758	0.00428834
SLC38A10	2158.93	0.161437	0.0588714	2.74219	0.0061031	0.0426327
CALR	22558.4	0.161082	0.0584766	2.75463	0.0058758	0.04139
CDC37	7717.03	0.159757	0.0585875	2.72682	0.00639483	0.0441188
UGP2	2471.54	0.159591	0.0555772	2.87153	0.00408496	0.0314161
GNAI2	9748.57	0.159538	0.0518725	3.07559	0.00210089	0.0189192
MT-CO2	94135.9	0.159052	0.0575946	2.76159	0.00575212	0.0407758
JAK3	5821.74	0.158615	0.0465806	3.40518	0.000661213	0.00755324
CERK	2570.55	0.158152	0.046273	3.41782	0.000631254	0.00726491
GSTK1	2679.1	0.158047	0.055288	2.85862	0.00425494	0.0324406
AES	6652.07	0.157989	0.0532585	2.96646	0.00301249	0.0246501
LAPTM4A	967.042	0.157802	0.0587153	2.68758	0.00719709	0.048128
TCF3	4882.46	0.156816	0.0501108	3.12938	0.00175174	0.0164408
SCP2	1735.62	0.156029	0.0491541	3.17428	0.00150209	0.0146947
SHKBP1	2846.14	0.155829	0.0521571	2.98768	0.00281107	0.0234368
SRSF5	6629.79	0.154876	0.0507881	3.04946	0.00229255	0.0201144
RAP1B	5290.08	0.154672	0.0414248	3.7338	0.00018861	0.00272007
SLA2	2640.56	0.154396	0.0489394	3.15485	0.00160581	0.0154567
PREP	1914.07	0.154114	0.0527633	2.92086	0.00349064	0.0276317
TRIP13	1527.32	0.152408	0.0517834	2.94317	0.00324865	0.0261233
LCK	8708.12	0.152288	0.0453802	3.35581	0.00079132	0.00877627
TMPO	10092.5	0.150392	0.0530604	2.83435	0.00459188	0.0343071
PFKP	9460.7	0.149818	0.0431082	3.47539	0.000510112	0.00611478
SBNO2	3834.86	0.149163	0.0541282	2.75573	0.00585612	0.0413382
ARHGEF1	7472.5	0.146762	0.0358282	4.09626	4.19875e-05	0.000782891
SH2D2A	3623.42	0.146736	0.0528314	2.77744	0.00547882	0.0393377
C6orf89	2166.79	0.145381	0.0530548	2.7402	0.00614023	0.042785
TUBG1	1663.06	0.144291	0.0526649	2.7398	0.00614766	0.042819
HCLS1	5827.15	0.143885	0.0494843	2.90768	0.00364122	0.0286477
SRP68	3598.6	0.143389	0.0479017	2.9934	0.00275891	0.0231401
HLA-C	11639.1	0.142992	0.040996	3.48794	0.000486755	0.00588956
VASP	4291.91	0.142037	0.0531795	2.6709	0.0075648	0.0497922
PHF19	3292.63	0.1419	0.0474824	2.98847	0.00280383	0.0234096
FHOD1	3085.88	0.136844	0.0466707	2.93212	0.00336653	0.0268369
CALM1	11253.5	0.136724	0.0362575	3.77093	0.000162643	0.00240988
SKIV2L	1859.12	0.132315	0.0487306	2.71523	0.00662307	0.0453477
H3F3B	20466.1	0.131816	0.0450558	2.92561	0.00343783	0.0272522
RBM17	6927.66	0.12562	0.0423429	2.96673	0.00300983	0.0246403
CLDND1	4058.81	0.115765	0.0391553	2.95656	0.00311088	0.0253069
SUMO3	2741.33	0.113525	0.0424229	2.67604	0.00744981	0.0493177
CAPZA1	7712.83	0.110004	0.0405247	2.71449	0.0066378	0.0453914
HNRNPA3	15038.7	0.0855271	0.0318375	2.68636	0.00722354	0.0482472
MTHFD2	5889.76	-0.113249	0.0422097	-2.68301	0.00729622	0.0485584
FUS	12421.6	-0.116484	0.0427231	-2.72648	0.00640134	0.0441274
YARS	5688.96	-0.11797	0.0382754	-3.08213	0.00205522	0.0186472
STAT5A	3685.58	-0.122219	0.0425028	-2.87555	0.0040333	0.0311191
AK2	8892.71	-0.122865	0.044392	-2.76773	0.00564486	0.0401855
GDI2	10125	-0.125365	0.0427299	-2.9339	0.00334732	0.0267371
HK1	13507.8	-0.130243	0.0468413	-2.78051	0.00542731	0.0390981
MAP2K1	3391.12	-0.13279	0.047852	-2.77501	0.00552	0.0395148
YTHDF2	2729.16	-0.13357	0.046687	-2.86097	0.00422343	0.0322674
KDM1A	3647.84	-0.133688	0.0436848	-3.06028	0.0022113	0.0195655
POLD1	4731.12	-0.135675	0.0444233	-3.05414	0.00225708	0.0198951
BTBD1	3498.96	-0.135801	0.0475881	-2.85368	0.0043216	0.0327847
KPNA4	2639.29	-0.136048	0.0463936	-2.93248	0.00336265	0.0268212
TAP1	7367.21	-0.138024	0.0423774	-3.25702	0.00112588	0.0117427
HNRNPU	26057.9	-0.138659	0.0447364	-3.09946	0.00193875	0.0177539
XPO5	4054.38	-0.139426	0.0517699	-2.6932	0.00707706	0.047515
LCP1	53662.6	-0.14247	0.049401	-2.88394	0.00392728	0.0304094
HNRNPF	13287	-0.145403	0.0388911	-3.73872	0.000184961	0.0026813
CCT8	14078.3	-0.1456	0.0451221	-3.22681	0.00125181	0.0127447
PRELID3B	3229.09	-0.147497	0.0440111	-3.35136	0.000804153	0.00887162
SSRP1	10773.4	-0.147679	0.0331398	-4.45624	8.34081e-06	0.000200251
SPCS3	5368.41	-0.147733	0.0497608	-2.96887	0.00298893	0.0245291
MRPS27	2745.54	-0.147785	0.0443291	-3.33382	0.000856623	0.00940097
SRPK1	4304.63	-0.148366	0.0474707	-3.12542	0.00177549	0.0166128
POLR2D	1610.45	-0.148759	0.0555156	-2.67959	0.00737124	0.0489604
GEMIN4	2618.94	-0.148762	0.0465219	-3.19768	0.0013854	0.013762
RBM15B	2568.81	-0.152567	0.0535156	-2.85089	0.00435977	0.0330294
RBM14	3146.28	-0.152653	0.0499302	-3.05734	0.00223314	0.0197275
TAF1D	2987.25	-0.152783	0.0523225	-2.92001	0.00350015	0.0276862
TFDP1	7809.97	-0.153606	0.041801	-3.6747	0.000238127	0.00331164
UBR7	1849.52	-0.154176	0.0528736	-2.91593	0.00354631	0.0279666
EIF1AX	4919.48	-0.154563	0.0563041	-2.74515	0.00604827	0.0423026
DNAJA3	2678.59	-0.154976	0.0497578	-3.11461	0.00184187	0.0171003
DHX32	1174.56	-0.155025	0.0550391	-2.81664	0.00485284	0.0358413
HSPA9	17145.9	-0.155555	0.0477869	-3.25517	0.00113324	0.0118028
ALDH9A1	1503.82	-0.156646	0.0575404	-2.72236	0.00648166	0.0445528
SEH1L	2619.96	-0.156865	0.0529398	-2.96308	0.00304577	0.0248859
SINHCAF	3703.53	-0.157004	0.0570061	-2.75415	0.0058844	0.0414157
UBAP2L	5975.29	-0.157544	0.0501844	-3.1393	0.00169354	0.0160613
UBE2O	2113.29	-0.158296	0.0579544	-2.73139	0.00630685	0.0436376
STAU1	2895.91	-0.158741	0.0511996	-3.10043	0.00193242	0.0177249
NAT10	5538.54	-0.159694	0.0469918	-3.39834	0.000677971	0.00771836
DNAJC11	1500.85	-0.160081	0.0591762	-2.70516	0.00682711	0.0463005
BRCA1	2731.05	-0.160086	0.0542789	-2.94933	0.00318465	0.0257819
NFATC1	1384.78	-0.160415	0.0578631	-2.77233	0.00556573	0.0397742
MON1B	1809.41	-0.160865	0.0530233	-3.03385	0.00241457	0.0209221
RTN4	3449.3	-0.161009	0.0484754	-3.32145	0.000895506	0.00971949
FAM120AOS	1264.77	-0.161141	0.0596801	-2.70008	0.00693238	0.0467873
HSPA4	8632.22	-0.161683	0.0595814	-2.71364	0.00665479	0.045426
NFKB1	4089.93	-0.162056	0.0590335	-2.74515	0.00604825	0.0423026
SLC1A5	6560.83	-0.162335	0.0387391	-4.19046	2.78387e-05	0.000563432
RMDN1	1158.9	-0.162947	0.0591826	-2.75329	0.00589994	0.041457
SUPT16H	11949.7	-0.163351	0.0597807	-2.7325	0.0062855	0.0435258
DGKD	3205.29	-0.164296	0.0534188	-3.07563	0.00210062	0.0189192
API5	5364.68	-0.164344	0.0480868	-3.41765	0.000631637	0.00726491
XPO6	8210.32	-0.164986	0.0482311	-3.42073	0.000624524	0.00719791
GNAQ	874.895	-0.165305	0.0606837	-2.72404	0.0064489	0.044364
CAMLG	1029.23	-0.165549	0.0582896	-2.84011	0.0045098	0.0338447
B3GNT2	2087.19	-0.167212	0.0601424	-2.78026	0.00543146	0.0390981
YBX3	5965.57	-0.167655	0.0556503	-3.01265	0.00258979	0.022066
CTR9	2920.45	-0.167739	0.0597666	-2.80656	0.00500733	0.0367073
PLRG1	1700.7	-0.167822	0.0613393	-2.73596	0.00621991	0.04317
LPIN1	1983.93	-0.167903	0.0564233	-2.97577	0.00292258	0.0241264
INTS8	1823.71	-0.169767	0.0552931	-3.07031	0.00213839	0.0191223
NCBP1	2548.45	-0.169878	0.0523601	-3.24443	0.00117688	0.0121442
PSIP1	4520.32	-0.169997	0.0410826	-4.13793	3.50454e-05	0.000677384
TXNIP	2488.69	-0.170184	0.0583345	-2.91738	0.00352988	0.0278633
DCUN1D5	2448.05	-0.170482	0.057644	-2.9575	0.00310145	0.0252547
CCDC25	1508.89	-0.170959	0.0636805	-2.68463	0.00726094	0.0483872
FADS1	3690.32	-0.171631	0.0564261	-3.0417	0.00235246	0.0205326
DHX37	2451.48	-0.171788	0.0508794	-3.37637	0.000734493	0.00826637
NUDT21	7300.88	-0.172272	0.0523949	-3.28795	0.0010092	0.0107447
PIP4K2A	3247.84	-0.173378	0.0445012	-3.89603	9.77829e-05	0.00158018
SYNCRIP	12525.8	-0.173878	0.0484649	-3.58771	0.000333591	0.00437427
NOL8	1957.34	-0.174029	0.05713	-3.04619	0.00231758	0.0202916
CEP57	2360.37	-0.175051	0.0537575	-3.2563	0.00112873	0.0117633
TXLNA	4014.85	-0.175444	0.0479304	-3.6604	0.000251819	0.00345283
XRN2	5109.86	-0.17588	0.0523302	-3.36097	0.000776697	0.00865418
SEC63	2658.52	-0.176638	0.0503776	-3.50627	0.000454428	0.00555456
U2SURP	5577.85	-0.177303	0.0627866	-2.82389	0.00474444	0.0352114
HELLS	3159.35	-0.177751	0.0511508	-3.47503	0.000510791	0.00611854
HSPH1	9383.28	-0.179908	0.0621749	-2.89359	0.00380869	0.0296866
CCR7	2713.91	-0.18002	0.0439671	-4.09444	4.23194e-05	0.000787988
SRRM1	5025.91	-0.180066	0.0532885	-3.37908	0.000727292	0.00819634
C2CD5	1340.94	-0.180624	0.0591117	-3.05563	0.00224587	0.0198295
SAR1A	2004.63	-0.180723	0.0589636	-3.06499	0.00217677	0.0193211
EIF4B	14536.3	-0.180932	0.0485522	-3.72654	0.000194126	0.00279241
IDI1	4377.45	-0.181511	0.063981	-2.83696	0.00455458	0.0340891
RSL1D1	7247.78	-0.182239	0.0667502	-2.73016	0.00633031	0.0437637
GNL3	5332.88	-0.182463	0.0542466	-3.3636	0.000769341	0.00858935
SMIM15	1687.17	-0.182469	0.0588422	-3.10099	0.00192878	0.0177012
PPA1	6587.02	-0.182714	0.0652223	-2.8014	0.00508818	0.0372511
SEMA4D	10207.8	-0.18303	0.0580862	-3.151	0.00162713	0.0156171
PLPBP	1926.62	-0.184209	0.0666521	-2.76375	0.00571421	0.0405414
STAT6	5588.2	-0.184492	0.0449254	-4.10662	4.01483e-05	0.000752579
GALNT10	2408.85	-0.185048	0.0643557	-2.8754	0.0040352	0.0311191
OLA1	2904.07	-0.185089	0.0572915	-3.23065	0.00123508	0.0125828
SDAD1	1377.55	-0.185313	0.061565	-3.01003	0.00261218	0.0221931
PGRMC1	2072.55	-0.185648	0.0651792	-2.84827	0.0043957	0.0332115
DDX55	1574.38	-0.185762	0.0558489	-3.32615	0.000880537	0.00958517
TARS	6589.75	-0.185843	0.0473704	-3.92318	8.73861e-05	0.00143711
CAMKK2	1289.21	-0.186084	0.0609979	-3.05066	0.00228338	0.020076
TRIB3	1122.38	-0.186215	0.062372	-2.98556	0.00283063	0.023546
GTF2H1	1500.12	-0.186416	0.0549684	-3.39133	0.000695544	0.00790768
PHGDH	3588.89	-0.186873	0.0560787	-3.33234	0.000861193	0.00942643
TOP3A	1832.63	-0.187236	0.0683501	-2.73937	0.00615578	0.0428399
GAR1	1187.39	-0.187252	0.069382	-2.69885	0.00695794	0.0469409
TRMT6	1143.31	-0.187606	0.0579709	-3.23621	0.00121128	0.0123999
FAM210A	1578.78	-0.188341	0.0512867	-3.67232	0.00024036	0.00333164
RPS6KA4	1944.54	-0.189112	0.046716	-4.04812	5.1631e-05	0.000924393
PRPF40A	5691.15	-0.189447	0.0579321	-3.27015	0.00107489	0.0113147
AARS	6093.82	-0.189481	0.0411136	-4.60871	4.05177e-06	0.000107777
DDX24	6557.54	-0.189675	0.0503195	-3.76942	0.000163627	0.00241804
ANKZF1	2727.41	-0.189762	0.062109	-3.05531	0.00224831	0.0198405
RABEP1	2269.17	-0.190278	0.0610593	-3.11627	0.00183152	0.0170325
FCF1	1456.95	-0.190806	0.0660928	-2.88694	0.00389005	0.0301943
RPAP1	1483.79	-0.1911	0.064981	-2.94086	0.00327301	0.0262939
ACLY	10660.7	-0.192328	0.06255	-3.07479	0.00210653	0.018955
TCOF1	7144.3	-0.192549	0.0526271	-3.65874	0.000253454	0.00346443
DNA2	1479.73	-0.192991	0.0603407	-3.19836	0.00138212	0.0137539
SCO1	1813.09	-0.193218	0.0688309	-2.80714	0.00499832	0.0366573
BAZ1B	6022.05	-0.19324	0.0581747	-3.32173	0.000894625	0.00971622
ELP2	2040.88	-0.194025	0.0555226	-3.49451	0.000474925	0.0057798
SRPRA	5309.65	-0.194156	0.038557	-5.03555	4.76472e-07	1.64329e-05
MCM6	11530.8	-0.194272	0.0430186	-4.516	6.30196e-06	0.000158789
RCC1	4672.64	-0.194495	0.0559314	-3.47738	0.000506348	0.00608562
ATAD5	1373.29	-0.194788	0.0637065	-3.05758	0.00223132	0.0197217
ZNF367	1224.71	-0.194867	0.0648972	-3.0027	0.00267596	0.0226054
AFG3L2	2571.67	-0.195017	0.061784	-3.15643	0.00159714	0.0154098
TTLL12	5593.61	-0.195143	0.0625692	-3.11883	0.00181568	0.0168946
SNHG1	5416.77	-0.195277	0.0615102	-3.17472	0.00149983	0.0146812
TIPIN	992.216	-0.195602	0.0731717	-2.67319	0.00751345	0.0496101
GCN1	9114.2	-0.195842	0.0657541	-2.9784	0.00289756	0.0239624
INTS13	2161.73	-0.195858	0.0573882	-3.41287	0.000642824	0.00736948
CDK2AP1	2077.62	-0.195904	0.0651086	-3.00888	0.00262212	0.0222376
WDR43	3653.12	-0.195905	0.072506	-2.70192	0.00689403	0.0465959
METTL15	634.469	-0.196216	0.0691591	-2.83717	0.0045515	0.0340813
DHX36	2235.96	-0.196538	0.0583964	-3.36559	0.000763814	0.00854472
FKBP5	6951.57	-0.197255	0.0576117	-3.42387	0.000617364	0.0071252
HSPD1	35290.8	-0.19775	0.0597032	-3.31222	0.000925602	0.00998792
RFC1	3034.26	-0.198609	0.0655888	-3.0281	0.00246096	0.0212018
POLA1	1982.01	-0.198657	0.072007	-2.75885	0.0058005	0.0410493
NOA1	1137.89	-0.199014	0.0741915	-2.68244	0.00730878	0.0486227
MCCC2	2938.09	-0.199046	0.0648485	-3.06939	0.00214494	0.0191502
ASIC1	922.713	-0.199244	0.0713422	-2.79279	0.00522558	0.0380079
TENT4B	1486.55	-0.199612	0.0690411	-2.8912	0.00383771	0.0298572
PGAM5	3570.79	-0.20031	0.0522294	-3.8352	0.000125463	0.00193246
PLCG1	5278.19	-0.200699	0.048025	-4.17906	2.92712e-05	0.000588868
PDCD7	904.191	-0.200734	0.0661753	-3.03338	0.00241835	0.0209332
GMPS	4025.08	-0.200781	0.0502244	-3.99768	6.39669e-05	0.00109607
CCDC71	560.34	-0.201212	0.0734929	-2.73784	0.00618433	0.0430029
ABCB10	1642.83	-0.201719	0.0568067	-3.55098	0.000383807	0.00484539
CLINT1	3125.69	-0.201832	0.059889	-3.3701	0.000751398	0.00842833
DDX18	5707.88	-0.202276	0.0515679	-3.92253	8.76251e-05	0.00143963
TMEM263	1355.22	-0.202358	0.0683077	-2.96245	0.00305205	0.0249129
BAG3	880.063	-0.20295	0.0696915	-2.91212	0.00358986	0.0282835
PAICS	17864.1	-0.203042	0.0491348	-4.13234	3.59095e-05	0.000688526
BRI3BP	2178.53	-0.203143	0.0623057	-3.26042	0.00111247	0.0116372
DHCR24	11663.2	-0.203287	0.0479302	-4.2413	2.22226e-05	0.000466692
CLPX	2042.75	-0.203501	0.0666986	-3.05105	0.0022804	0.0200604
NKRF	658.537	-0.203521	0.0681087	-2.98818	0.00280641	0.0234096
IARS2	5434.54	-0.203692	0.0438912	-4.64085	3.46987e-06	9.40908e-05
ZFR	4065.68	-0.204543	0.0575476	-3.55433	0.000378944	0.00481451
PIKFYVE	1209.75	-0.204775	0.0709795	-2.88498	0.00391433	0.0303406
LIMD1	1030.57	-0.204912	0.0713843	-2.87054	0.0040977	0.0314852
LYAR	2990.71	-0.20507	0.0766056	-2.67695	0.00742946	0.0492183
PUS7	1446.81	-0.2051	0.0708911	-2.89317	0.0038138	0.0297126
CDT1	3006.04	-0.20561	0.0718258	-2.86262	0.00420149	0.0321354
ZNF317	1145.12	-0.205647	0.0656853	-3.13079	0.00174335	0.0164037
MCPH1	572.983	-0.206034	0.0720174	-2.86089	0.00422453	0.0322674
DROSHA	1668.52	-0.206081	0.0614202	-3.35526	0.000792907	0.0087826
RFC3	2481.82	-0.206127	0.0517227	-3.98523	6.74142e-05	0.00113769
FBXL3	761.988	-0.206525	0.0726921	-2.8411	0.00449585	0.0337703
WRN	883.572	-0.206559	0.0694488	-2.97427	0.00293691	0.024197
BMS1	4382.38	-0.206709	0.0691307	-2.99012	0.00278866	0.0233428
RIPOR2	723.473	-0.206853	0.0762661	-2.71226	0.00668263	0.0455604
TRAP1	4544.67	-0.20691	0.0515715	-4.01211	6.01785e-05	0.00104411
MRPL39	1160.21	-0.207298	0.0706108	-2.93579	0.003327	0.026603
GUF1	2174.19	-0.207382	0.0565535	-3.66701	0.000245403	0.00338474
KDSR	2270.57	-0.207624	0.0604942	-3.43213	0.000598869	0.00693563
SLC30A5	1308.12	-0.207829	0.0681072	-3.05149	0.00227707	0.0200415
PEA15	1503.16	-0.208206	0.0517497	-4.02332	5.7384e-05	0.00100801
TYW3	1003.46	-0.209027	0.0591456	-3.53411	0.000409147	0.00510656
INTS7	1043.77	-0.209353	0.0704269	-2.97262	0.00295265	0.0243028
ETF1	7829.33	-0.210071	0.0672936	-3.12171	0.00179802	0.0167676
ERLIN2	968.313	-0.21032	0.0637361	-3.29985	0.000967361	0.0103519
IRAK4	924.005	-0.210754	0.0660436	-3.19114	0.00141714	0.0140109
CWC22	1067.97	-0.210882	0.0724764	-2.90966	0.00361817	0.0284797
SURF6	1664.87	-0.211329	0.06485	-3.25873	0.00111912	0.0116921
EPRS	8673.05	-0.211421	0.0682866	-3.09608	0.00196099	0.0179086
ME2	5224.13	-0.211745	0.0573104	-3.6947	0.000220149	0.00308983
ZNF263	739.542	-0.211888	0.0757284	-2.798	0.00514201	0.0375304
CLUH	6428.24	-0.211916	0.0726493	-2.91698	0.00353442	0.027886
UBAC2	1293.92	-0.212347	0.0655473	-3.2396	0.00119697	0.012291
QSOX2	1067.66	-0.212425	0.0597272	-3.55659	0.0003757	0.00478418
ESD	2538.78	-0.212649	0.057931	-3.67074	0.00024185	0.00334952
USP42	541.748	-0.213021	0.0793631	-2.68413	0.00727181	0.0484344
NEU3	791.334	-0.213042	0.0770735	-2.76414	0.00570737	0.04051
PLCXD1	2170.57	-0.213067	0.0598459	-3.56027	0.00037048	0.00474293
RFWD3	3019.86	-0.213115	0.0722227	-2.95081	0.00316943	0.0256857
NCK2	2322.42	-0.213387	0.0489063	-4.36319	1.28182e-05	0.000290672
CLNS1A	3025.95	-0.213399	0.0636447	-3.35297	0.000799496	0.00883188
MCM5	9917.05	-0.213537	0.0393059	-5.4327	5.55092e-08	2.42246e-06
FAM208A	2736.15	-0.214666	0.0722031	-2.97308	0.00294825	0.0242785
PABPC1	37826.1	-0.214894	0.0453517	-4.73839	2.1542e-06	6.24568e-05
SOX12	920.577	-0.215164	0.0602769	-3.56959	0.000357535	0.00461601
SOCS4	1313.54	-0.215227	0.0724981	-2.96872	0.00299039	0.0245291
SAMD8	679.813	-0.215778	0.0664069	-3.24934	0.00115673	0.0119731
METAP2	4830.69	-0.216116	0.0690643	-3.1292	0.00175285	0.0164408
MLEC	5061.61	-0.217697	0.0511695	-4.25442	2.09588e-05	0.000444029
DDHD1	1136.19	-0.217849	0.0664964	-3.27611	0.00105249	0.0111138
LMBRD2	702.814	-0.217903	0.0736317	-2.95936	0.00308275	0.0251391
LRRC8D	842.9	-0.217951	0.0684302	-3.18501	0.00144748	0.0142604
TCEA1	4443.27	-0.218585	0.05473	-3.99388	6.50015e-05	0.00110926
UFM1	1678.07	-0.219022	0.04969	-4.40778	1.04438e-05	0.000246155
EP400P1	721.994	-0.219454	0.0665019	-3.29997	0.000966951	0.0103519
CENPV	990.891	-0.219564	0.0765279	-2.86907	0.00411683	0.0316032
CHERP	2098.39	-0.220381	0.0735074	-2.99809	0.00271681	0.0228556
LRPPRC	11043.6	-0.220406	0.0567054	-3.88686	0.00010155	0.00162693
UAP1	1624.52	-0.220446	0.0557021	-3.95758	7.57131e-05	0.00126753
RNMT	2799.17	-0.220967	0.0690732	-3.19902	0.00137895	0.0137305
DICER1	2417.26	-0.222253	0.0752371	-2.95403	0.0031365	0.0255029
APP	3048.15	-0.222451	0.075762	-2.93618	0.00332278	0.0265918
NUP155	3448.99	-0.222679	0.0646751	-3.44305	0.000575201	0.00671723
PEX13	470.442	-0.222887	0.0806107	-2.76499	0.00569252	0.0404731
RANBP2	5686.06	-0.223033	0.0761653	-2.92828	0.0034084	0.0270958
TRMT5	516.966	-0.223441	0.0824227	-2.71092	0.00670978	0.0457064
BCL11B	1984.23	-0.224012	0.0635878	-3.52288	0.000426878	0.00528155
SLC7A1	6471.46	-0.224351	0.0755621	-2.9691	0.00298678	0.0245235
METTL8	869.857	-0.224633	0.0677956	-3.31339	0.000921739	0.00995264
KLHL21	1321.84	-0.225149	0.0587285	-3.83373	0.000126214	0.00194224
TMEM161B	894.153	-0.225686	0.0641421	-3.51854	0.000433931	0.00535028
HS6ST1	800.232	-0.225693	0.0673284	-3.35213	0.000801925	0.00885287
PDCD11	4372.38	-0.22597	0.0514125	-4.39524	1.10653e-05	0.000257903
FASTKD5	1148.9	-0.226165	0.0652812	-3.46447	0.000531274	0.00630977
RIF1	3309.4	-0.227175	0.0760978	-2.9853	0.00283305	0.0235497
THEM6	650.074	-0.227437	0.0829494	-2.74188	0.00610893	0.0426556
CRKL	4373.53	-0.2277	0.0720304	-3.16116	0.00157142	0.0152307
LMAN1	7318.98	-0.227862	0.0627959	-3.62861	0.000284951	0.0038386
KPNA3	3570.68	-0.228044	0.0573553	-3.97598	7.00904e-05	0.00118048
NAA15	4747.53	-0.228074	0.0673137	-3.38823	0.000703448	0.00799212
SLC39A3	1126.03	-0.228439	0.0841346	-2.71516	0.00662437	0.0453477
GINS2	2016.09	-0.228835	0.0808111	-2.83173	0.00462966	0.0345265
UPF1	3188.03	-0.228973	0.072915	-3.14028	0.00168788	0.0160167
NFE2L2	756.538	-0.228979	0.0696877	-3.28578	0.00101699	0.0108139
LEO1	1155.62	-0.229048	0.0811628	-2.82207	0.00477141	0.0353334
TSR1	3823.21	-0.229523	0.0667121	-3.4405	0.000580639	0.0067713
RSL24D1	4375.24	-0.229549	0.0650294	-3.52992	0.000415678	0.00516692
AGMAT	554.278	-0.229851	0.0738128	-3.11397	0.00184586	0.0171261
MSH2	2848.59	-0.230058	0.0617698	-3.72443	0.000195755	0.00281323
BCAT1	7081.88	-0.230172	0.0639152	-3.60121	0.000316735	0.0041827
HACD2	1275.03	-0.230204	0.0631033	-3.64805	0.000264242	0.00359722
URB1	3211.19	-0.230684	0.0731936	-3.1517	0.00162325	0.0155888
ZC3H15	3729.01	-0.230846	0.0703473	-3.28152	0.00103249	0.010951
ZBTB44	1533.43	-0.230858	0.0708757	-3.25722	0.0011251	0.0117427
NSUN4	943.859	-0.230911	0.0655481	-3.52278	0.00042705	0.00528155
NOLC1	11417.4	-0.231923	0.065631	-3.53375	0.000409713	0.00510861
RBMXL1	878.907	-0.231935	0.0860108	-2.69658	0.0070056	0.0471675
MCMBP	4627.08	-0.23205	0.0468122	-4.95704	7.15741e-07	2.33755e-05
LRRCC1	557.509	-0.232118	0.0724431	-3.20414	0.00135465	0.0135773
CTDP1	2953.5	-0.232306	0.0621959	-3.73506	0.00018767	0.00271118
ELAC2	3795.21	-0.232694	0.0420219	-5.53746	3.06897e-08	1.43659e-06
PARP3	362.888	-0.232849	0.0861172	-2.70386	0.00685382	0.0463692
TMEM18	558.732	-0.232859	0.0792261	-2.93917	0.00329094	0.0264126
KNOP1	604.505	-0.233234	0.0869963	-2.68096	0.00734111	0.048799
MTDH	8068.24	-0.233334	0.0520432	-4.48346	7.34424e-06	0.000179671
ZNF146	2844.64	-0.233639	0.0779975	-2.99547	0.00274027	0.0230298
FOXK1	1423.22	-0.233672	0.0661802	-3.53085	0.00041423	0.00515726
IFFO2	1083.86	-0.233696	0.0782695	-2.98578	0.00282852	0.023546
DCTD	2604.82	-0.23392	0.0619433	-3.77635	0.000159141	0.00236636
RNF138	2317.41	-0.234061	0.0769743	-3.04077	0.00235977	0.0205749
PRMT5	2062.63	-0.234592	0.069888	-3.35668	0.000788841	0.00876037
ZNF33A	624.998	-0.234662	0.0784668	-2.99059	0.00278444	0.0233191
CDYL2	1353.99	-0.234685	0.0784985	-2.98967	0.00279278	0.023354
SLFN11	1481.5	-0.234787	0.0734175	-3.19798	0.00138396	0.0137558
PUS7L	1156.08	-0.235018	0.0783432	-2.99986	0.00270104	0.0227687
FLVCR1	741.527	-0.235024	0.0801706	-2.93155	0.0033728	0.0268638
WDR75	2817.61	-0.23536	0.0615369	-3.82469	0.000130938	0.00200206
CAPRIN1	10673	-0.235503	0.0604511	-3.89576	9.78899e-05	0.00158039
DEK	7045.99	-0.236093	0.0478661	-4.93238	8.12354e-07	2.60295e-05
MRM2	1140.03	-0.236255	0.0560203	-4.21731	2.47233e-05	0.000509609
POLR2A	11401.2	-0.236344	0.0863867	-2.73589	0.00622124	0.04317
ACSS2	1010.07	-0.236669	0.0851021	-2.78101	0.00541908	0.0390761
GPD2	1145.93	-0.237013	0.0804167	-2.94731	0.00320547	0.0259003
TONSL	2840.65	-0.237145	0.056922	-4.16614	3.09797e-05	0.000613661
MCM10	2025.26	-0.237338	0.0505462	-4.69546	2.66003e-06	7.42946e-05
PCK2	1790.71	-0.237441	0.0593488	-4.00077	6.31356e-05	0.00108739
VDAC1	11927.5	-0.237772	0.0453141	-5.24719	1.54434e-07	5.93577e-06
STK35	955.893	-0.237789	0.0772081	-3.07985	0.00207107	0.0187201
DHX33	2395.6	-0.237822	0.0852633	-2.78926	0.00528286	0.0383082
DDI2	1736.64	-0.238724	0.0869798	-2.74459	0.00605865	0.0423575
CAND1	6648.19	-0.239112	0.0570308	-4.19268	2.75684e-05	0.00056113
CPNE2	370.945	-0.239272	0.0860926	-2.77925	0.00544854	0.0391538
HSF2	698.511	-0.240145	0.0767733	-3.12797	0.00176017	0.0164787
DLAT	2502.96	-0.240166	0.0581253	-4.13186	3.59838e-05	0.000689162
TBC1D4	3099.28	-0.240277	0.0738887	-3.25188	0.00114643	0.0118866
PMS2	631.63	-0.240756	0.0721378	-3.33745	0.000845504	0.00929721
NAA25	1963.81	-0.241477	0.0634962	-3.80302	0.000142944	0.00216196
TAGAP	911.945	-0.241822	0.0846225	-2.85766	0.00426776	0.0325087
SIMC1	452.735	-0.242319	0.0865291	-2.80043	0.00510347	0.0373141
FBXO45	1238.19	-0.242644	0.0671874	-3.61145	0.000304488	0.00404328
ZBTB25	974.383	-0.242765	0.0699682	-3.46965	0.000521138	0.00623357
LANCL1	1431.85	-0.242894	0.0803417	-3.02327	0.00250062	0.0214679
PALB2	744.548	-0.24314	0.0773451	-3.14357	0.00166902	0.0159007
GCC2	986.544	-0.243189	0.0876109	-2.77579	0.00550683	0.0394542
HS2ST1	1068.87	-0.24373	0.061943	-3.93474	8.32852e-05	0.00138051
DDX21	14439.4	-0.244265	0.0816624	-2.99116	0.00277917	0.0232867
ZNF24	1659.34	-0.244332	0.0867773	-2.81562	0.00486828	0.0359079
SDHAF3	606.634	-0.245175	0.0834597	-2.93765	0.00330713	0.0265136
CRLS1	1470.79	-0.24543	0.0646829	-3.79436	0.000148025	0.00222675
PATZ1	1027.43	-0.245986	0.0674335	-3.64783	0.000264462	0.00359728
MAP3K9	555.511	-0.246323	0.0811161	-3.03667	0.00239205	0.0207484
RRP1B	5985.81	-0.246339	0.0660003	-3.73239	0.000189671	0.00273303
MFAP1	1668.54	-0.246407	0.0597432	-4.12443	3.71652e-05	0.000708549
TMEM131L	1140.18	-0.247436	0.0703649	-3.51647	0.000437328	0.00538087
ARMCX2	406.64	-0.247661	0.0842501	-2.93959	0.0032865	0.0263896
TRIM44	1064.23	-0.247857	0.0830825	-2.98326	0.00285193	0.0236597
SIGMAR1	2556.43	-0.248099	0.0649603	-3.81924	0.000133865	0.00204123
GNPDA2	609.75	-0.248143	0.0859817	-2.88599	0.00390183	0.0302717
ZNF142	985.276	-0.24844	0.0793137	-3.13237	0.00173403	0.0163436
TOB2	1098.5	-0.248787	0.0664093	-3.74627	0.000179487	0.00261324
ZNF507	1141.57	-0.24891	0.0861837	-2.88813	0.00387537	0.0301083
GART	6570.51	-0.249233	0.0542254	-4.59623	4.30198e-06	0.00011389
CD226	4068.82	-0.251177	0.0614414	-4.08807	4.34977e-05	0.000806343
P2RY11	378.02	-0.251318	0.0928761	-2.70595	0.00681094	0.046247
KLHL18	1162.47	-0.251941	0.0817662	-3.08124	0.00206143	0.0186632
CFAP97	1822.92	-0.251948	0.0870349	-2.8948	0.00379403	0.029586
CAD	6708.85	-0.252382	0.0708433	-3.56254	0.00036729	0.0047129
ABCE1	6315.53	-0.25246	0.0627804	-4.02132	5.78725e-05	0.00101446
TFAP4	704.163	-0.253119	0.0873373	-2.89818	0.00375341	0.0293253
SETD4	385.292	-0.253503	0.0842304	-3.00964	0.00261555	0.0221931
CD5	3174.28	-0.253851	0.0663467	-3.82613	0.000130174	0.0019922
PRPS2	2136.22	-0.253929	0.0612388	-4.14654	3.37543e-05	0.000659759
MAPK1	2007.14	-0.254257	0.0644865	-3.94279	8.0538e-05	0.00134027
FBXO41	3184.69	-0.254631	0.0687779	-3.70223	0.000213715	0.00302486
GEMIN5	1849.44	-0.254923	0.0922053	-2.76473	0.005697	0.0404776
IRF4	6917.36	-0.255039	0.077717	-3.28164	0.00103207	0.010951
ICE1	2158.18	-0.255422	0.0880634	-2.90043	0.00372652	0.0291892
TMEM123	8262.07	-0.256749	0.0476068	-5.39311	6.92491e-08	2.95287e-06
DCLRE1B	765.798	-0.257277	0.0702271	-3.6635	0.00024879	0.0034202
PYCR1	1789.43	-0.258089	0.0739508	-3.49001	0.000483006	0.00585265
POLR2M	731.026	-0.258438	0.0794198	-3.25408	0.00113761	0.0118209
PGAP1	1825.97	-0.25923	0.0729241	-3.55479	0.00037828	0.00481338
TMEM154	555.917	-0.259277	0.0934443	-2.77467	0.00552578	0.0395393
PRR7	452.372	-0.259488	0.0966583	-2.68459	0.00726183	0.0483872
NUMBL	341.05	-0.259687	0.0910561	-2.85195	0.00434523	0.0329491
HK2	5406.57	-0.259788	0.0764028	-3.40024	0.000673257	0.00766992
METTL22	391.392	-0.260162	0.0912627	-2.85069	0.0043624	0.0330344
TFAM	3367.06	-0.260201	0.0668745	-3.89089	9.98781e-05	0.00160629
CTBP1-DT	482.667	-0.260398	0.0814883	-3.19552	0.00139577	0.0138486
LSM14B	1008.82	-0.260793	0.0757303	-3.4437	0.000573803	0.00670558
TRMT10C	1303.16	-0.260939	0.0666714	-3.9138	9.0854e-05	0.0014854
TTC19	1129.95	-0.260943	0.0644596	-4.04816	5.16215e-05	0.000924393
INSIG2	1320.59	-0.261033	0.0934854	-2.79223	0.00523461	0.0380406
GIT1	3300.27	-0.261661	0.0445699	-5.8708	4.33686e-09	2.43883e-07
MAK16	1173.09	-0.262401	0.0645806	-4.06316	4.84139e-05	0.000876804
PAXIP1	1458.44	-0.262561	0.0629295	-4.1723	3.01534e-05	0.000603645
LSM11	353.68	-0.263067	0.0947251	-2.77716	0.00548355	0.0393548
SORL1	1889.76	-0.263163	0.0956444	-2.75147	0.00593286	0.0416344
CHAMP1	1595.8	-0.263661	0.0720523	-3.6593	0.000252907	0.00345977
TNPO1	5377.63	-0.263965	0.0858162	-3.07594	0.00209843	0.0189192
TARBP1	2377.36	-0.264055	0.0709301	-3.72274	0.000197071	0.00282508
SLC38A2	7174.94	-0.265041	0.0704149	-3.764	0.000167219	0.00245597
WDHD1	1958.23	-0.265456	0.0771661	-3.44006	0.000581585	0.0067776
KIAA1147	933.34	-0.26548	0.0936437	-2.835	0.0045826	0.034253
GARS	7368.82	-0.266019	0.0391176	-6.80049	1.04265e-11	9.6004e-10
WDR3	2413.8	-0.266728	0.0806775	-3.30611	0.000946025	0.0101625
SLBP	4885.22	-0.266762	0.0591528	-4.50971	6.49149e-06	0.000161882
MTR	2177.15	-0.267225	0.075316	-3.54805	0.000388101	0.0048864
RAD1	1187.45	-0.267746	0.0666273	-4.01856	5.85559e-05	0.00102217
MYC	6452.75	-0.26786	0.0511979	-5.23186	1.67813e-07	6.37691e-06
FAM189B	1744.09	-0.267988	0.0775718	-3.45471	0.000550887	0.0064921
CEBPZ	1781.92	-0.268024	0.0773731	-3.46405	0.000532108	0.00631073
TOR3A	1664.37	-0.268684	0.0595649	-4.51078	6.45905e-06	0.000161553
THUMPD2	864.214	-0.268912	0.0759792	-3.53929	0.000401212	0.00503634
IPO5	12752.4	-0.270036	0.0618236	-4.36785	1.25476e-05	0.000285696
SETD6	467.363	-0.270068	0.096139	-2.80914	0.00496738	0.0364783
ABHD14B	1033.76	-0.270249	0.0727935	-3.71255	0.000205185	0.00292638
HDHD5	1736.83	-0.270914	0.0580055	-4.6705	3.0047e-06	8.26811e-05
NGRN	474.726	-0.270992	0.090674	-2.98864	0.00280222	0.0234096
RPRD1A	1124.04	-0.271185	0.0620435	-4.37089	1.23742e-05	0.000282517
ORC1	2105.23	-0.271281	0.0677945	-4.00151	6.29392e-05	0.00108512
ANKLE1	873.8	-0.271617	0.0900262	-3.01709	0.00255218	0.0218434
RPL22L1	3024.85	-0.272574	0.0823078	-3.31164	0.000927508	0.00999561
EMILIN2	667.642	-0.272597	0.0704377	-3.87005	0.000108814	0.00171867
NUDCD1	2092.75	-0.272648	0.0494727	-5.51107	3.56667e-08	1.62419e-06
MDFIC	3609.28	-0.272794	0.068149	-4.0029	6.25696e-05	0.00107986
TTI1	1825.75	-0.273638	0.0736952	-3.71311	0.00020473	0.00292237
PLS3	1057.21	-0.274007	0.0847377	-3.23359	0.00122244	0.012482
IPO7	7081.91	-0.274596	0.0702713	-3.90766	9.31958e-05	0.00151924
SPATA5	521.021	-0.274984	0.100346	-2.74036	0.00613722	0.0427819
MCM3	10283.9	-0.275922	0.0361085	-7.64147	2.14755e-14	3.12945e-12
C6orf120	617.706	-0.2769	0.10216	-2.71045	0.0067192	0.0457167
PPAT	1929.88	-0.277054	0.0661009	-4.19137	2.77275e-05	0.000562042
SLC15A4	1017.46	-0.277694	0.0734497	-3.78074	0.000156364	0.0023292
ZNF121	1084.71	-0.278604	0.0726376	-3.83553	0.000125294	0.00193163
NUP58	5461.78	-0.278731	0.0688343	-4.04931	5.13691e-05	0.000922662
CDC25A	1864.79	-0.278845	0.0555916	-5.01595	5.27715e-07	1.79017e-05
GTF2H3	1959.97	-0.279136	0.0714877	-3.90467	9.43537e-05	0.00153513
INPP4B	3091.16	-0.279835	0.0782398	-3.57664	0.000348043	0.00452132
RBM7	433.726	-0.2802	0.088392	-3.16997	0.00152453	0.0148795
L2HGDH	791.131	-0.280371	0.0863678	-3.24624	0.0011694	0.0120744
TIMM23B	391.199	-0.282939	0.0938628	-3.01439	0.00257493	0.0219623
FASTKD3	352.673	-0.283081	0.100342	-2.82117	0.0047849	0.0354176
RYK	307.219	-0.283215	0.0960985	-2.94713	0.00320735	0.025903
COL4A3BP	1783.07	-0.283237	0.0639809	-4.42689	9.55994e-06	0.000227062
POM121	3320.15	-0.283445	0.0917067	-3.09078	0.00199634	0.0181917
EIF2AK4	2588.03	-0.284093	0.0905707	-3.1367	0.0017086	0.0161584
MRPS26	1573.93	-0.284206	0.0971124	-2.92656	0.00342728	0.027233
KCNC3	461.279	-0.284514	0.093893	-3.0302	0.00244394	0.0211002
TUBGCP5	838.147	-0.284697	0.066587	-4.27556	1.90659e-05	0.000411262
NMD3	2021.67	-0.286728	0.0710402	-4.03614	5.43385e-05	0.000965188
CBR4	583.554	-0.287989	0.0765003	-3.76455	0.000166852	0.00245488
ENDOD1	1282.48	-0.288028	0.100789	-2.85775	0.00426662	0.0325087
ZNF143	514.934	-0.288715	0.0840419	-3.43537	0.000591743	0.00686258
TKFC	835.752	-0.288753	0.0705987	-4.09006	4.31257e-05	0.000800332
SOD2	1239.33	-0.288887	0.0621741	-4.64642	3.37747e-06	9.17337e-05
ZNF587B	474.284	-0.28994	0.105922	-2.73729	0.0061947	0.0430571
WARS	9234.6	-0.290928	0.0682358	-4.26356	2.01192e-05	0.000432252
SLC36A4	635.622	-0.292146	0.0718408	-4.06657	4.77092e-05	0.00086621
ALDH5A1	747.332	-0.292669	0.0870616	-3.36163	0.000774846	0.00864505
POLR1B	2350.18	-0.293357	0.0824625	-3.55745	0.000374467	0.00477573
MCFD2	1224.56	-0.293461	0.0793189	-3.69976	0.000215805	0.00303899
GNPNAT1	974.023	-0.293664	0.0818282	-3.58879	0.000332219	0.00436615
KDM1B	367.185	-0.293993	0.0928597	-3.16599	0.00154559	0.0150238
ACTN1	5111.66	-0.294079	0.0658723	-4.46438	8.03012e-06	0.000194464
RAB8B	3034.42	-0.294174	0.0862118	-3.41223	0.000644336	0.00737553
ZBTB11	942.847	-0.294652	0.0712485	-4.13555	3.54103e-05	0.000683648
ZKSCAN1	1089.29	-0.294934	0.0910479	-3.23933	0.00119811	0.0122952
TUG1	2069.93	-0.295796	0.0611247	-4.83923	1.30346e-06	3.97153e-05
LRMP	606.641	-0.295831	0.0952537	-3.10571	0.00189822	0.0174782
WDR76	1398.68	-0.296922	0.060245	-4.92858	8.28309e-07	2.63893e-05
SIAE	331.756	-0.297052	0.103306	-2.87545	0.00403451	0.0311191
FAM234B	310.568	-0.297907	0.107107	-2.7814	0.00541251	0.0390664
GPR155	316.244	-0.298262	0.107645	-2.77079	0.00559209	0.0398606
MALT1	1129.04	-0.298455	0.0797895	-3.74053	0.000183633	0.00266666
GFOD2	536.709	-0.299448	0.0985248	-3.03932	0.00237115	0.0206487
PARP11	416.142	-0.299475	0.0912108	-3.28333	0.00102589	0.0108947
ALKBH2	567.852	-0.300198	0.0921706	-3.25698	0.00112606	0.0117427
CDC6	2606.28	-0.300487	0.0517902	-5.80201	6.55255e-09	3.5768e-07
FARP2	860.947	-0.300742	0.0735932	-4.08655	4.37833e-05	0.000810741
ZNF195	828.504	-0.300965	0.0873899	-3.44393	0.000573319	0.00670459
PFKM	1907.7	-0.301233	0.0895264	-3.36474	0.000766159	0.00856475
WDR35	495.877	-0.3013	0.108699	-2.77188	0.00557339	0.039795
VCL	1007.01	-0.301595	0.095286	-3.16515	0.00155002	0.0150407
AHCYL2	585.308	-0.301626	0.0905372	-3.33151	0.000863749	0.00944824
UBQLN2	1578.6	-0.301715	0.0941968	-3.20303	0.00135988	0.0136135
AHCTF1	2718.26	-0.301774	0.0829341	-3.63873	0.00027399	0.00370882
PIGW	606.843	-0.301975	0.0804952	-3.75146	0.000175806	0.00256634
PPARGC1B	515.243	-0.302057	0.0914901	-3.30153	0.000961603	0.0103034
AKAP11	2336.09	-0.303519	0.0734166	-4.1342	3.56186e-05	0.000685299
TPM3P9	284.703	-0.30358	0.0969594	-3.131	0.0017421	0.0164012
LTN1	1555.64	-0.303597	0.102608	-2.95881	0.00308832	0.0251723
THAP6	221.867	-0.303607	0.106262	-2.85715	0.00427458	0.0325311
IL12RB2	2946.31	-0.303622	0.0707758	-4.28992	1.78741e-05	0.000391037
RAB20	238.346	-0.304125	0.110159	-2.76078	0.0057663	0.040859
PCGF6	557.779	-0.304502	0.0757152	-4.02167	5.77867e-05	0.00101402
GBE1	1939.39	-0.304602	0.101554	-2.9994	0.00270508	0.02279
PDLIM2	212.391	-0.304889	0.108129	-2.81968	0.0048072	0.0355669
PHF3	2013.6	-0.305391	0.0940476	-3.2472	0.00116548	0.0120414
FASN	27551	-0.306217	0.0602245	-5.08459	3.68425e-07	1.31084e-05
XPOT	6479.09	-0.306605	0.0790232	-3.87993	0.000104487	0.00166444
EDRF1	857.966	-0.30809	0.0750021	-4.10775	3.99527e-05	0.00074975
SEC24A	1706.68	-0.309931	0.102818	-3.01436	0.00257524	0.0219623
CYP27B1	247.66	-0.309998	0.113114	-2.74059	0.00613296	0.0427699
ZNF160	586.714	-0.310619	0.083104	-3.73772	0.000185697	0.00268963
GSR	1551.7	-0.310992	0.0825035	-3.76944	0.000163616	0.00241804
PRMT3	1497.99	-0.3112	0.0806969	-3.85641	0.000115066	0.00179541
ALDH18A1	5541.89	-0.311388	0.0572712	-5.43708	5.41611e-08	2.376e-06
PCSK7	2002.27	-0.311624	0.0828005	-3.76355	0.000167521	0.00245824
SLC37A1	349.614	-0.31224	0.103502	-3.01674	0.00255505	0.0218568
MANEA	639.775	-0.312586	0.0789339	-3.9601	7.49178e-05	0.00125547
RUNDC1	531.047	-0.313253	0.0913579	-3.42886	0.000606125	0.00700513
CCDC136	201.707	-0.313323	0.114915	-2.72656	0.00639976	0.0441274
DIXDC1	1078.97	-0.314033	0.0743108	-4.22594	2.37949e-05	0.000494119
EXTL2	307.746	-0.314148	0.101031	-3.10942	0.00187452	0.0173458
NLN	1501.73	-0.314216	0.100421	-3.12898	0.00175415	0.0164408
WDCP	439.754	-0.314622	0.113066	-2.78265	0.00539172	0.0389494
MYLIP	1335.43	-0.314807	0.0967437	-3.25403	0.00113779	0.0118209
SAV1	433.548	-0.317088	0.103972	-3.04974	0.00229036	0.0201144
PRAG1	530.372	-0.317219	0.0876857	-3.61769	0.00029725	0.00397234
SPEF2	596.528	-0.317724	0.109575	-2.89962	0.0037362	0.0292302
MGA	1193.44	-0.318007	0.0935074	-3.40088	0.000671694	0.00765732
SH3YL1	360.593	-0.31868	0.0991292	-3.21479	0.00130539	0.0132089
TRIM25	2717.6	-0.318984	0.0744106	-4.28682	1.81251e-05	0.00039498
STK26	2949.14	-0.31907	0.0734984	-4.34119	1.41716e-05	0.000318776
NABP1	533.948	-0.319608	0.0844831	-3.7831	0.000154885	0.00230921
POLD3	1787.18	-0.319941	0.0662943	-4.82608	1.39247e-06	4.21211e-05
UNC119B	1577.7	-0.320159	0.0760929	-4.20747	2.58246e-05	0.000528411
MCM4	14470.9	-0.320159	0.0450415	-7.1081	1.17653e-12	1.24002e-10
CLSPN	1462.96	-0.320597	0.0983607	-3.25941	0.00111645	0.0116716
C22orf46	528.561	-0.320771	0.0886292	-3.61924	0.000295467	0.00395482
ALDH1B1	1249.38	-0.321426	0.0913235	-3.51965	0.000432123	0.00533641
ZMYND19	1418.81	-0.321937	0.0755975	-4.25857	2.05742e-05	0.000439213
OLMALINC	442.927	-0.322077	0.118503	-2.71789	0.00657006	0.0450496
NFE2L1	3161.65	-0.322415	0.0732016	-4.40448	1.06038e-05	0.000249226
UHRF1	6142.33	-0.322762	0.0708739	-4.55404	5.26259e-06	0.000135678
CHAF1B	1557.96	-0.322997	0.0493561	-6.54422	5.98066e-11	4.79541e-09
TMCO6	446.21	-0.324438	0.0858797	-3.77782	0.000158208	0.00235457
TUBE1	371.755	-0.324826	0.0982208	-3.3071	0.000942675	0.010133
TGS1	1464.34	-0.325201	0.0886064	-3.67018	0.000242378	0.00335406
ZNF445	577.966	-0.326584	0.103994	-3.14042	0.00168708	0.0160167
GLB1L2	224.394	-0.328973	0.110402	-2.97979	0.00288448	0.0238707
RUBCNL	216.537	-0.329346	0.112392	-2.93033	0.00338604	0.0269308
ZNF251	183.593	-0.329853	0.123133	-2.67883	0.00738789	0.0490322
DHCR7	4411.95	-0.330151	0.0638327	-5.17213	2.31441e-07	8.50546e-06
GATAD1	576.24	-0.331521	0.0720911	-4.59863	4.25269e-06	0.000112764
PTER	762.748	-0.331781	0.105088	-3.15719	0.00159298	0.0153863
RHOQ	405.083	-0.332743	0.0850532	-3.91217	9.14691e-05	0.001494
MT1G	602.675	-0.333084	0.0983908	-3.38532	0.000710953	0.00806099
ERLIN1	668.803	-0.333889	0.0791126	-4.22043	2.4384e-05	0.000505101
DIS3	3091.51	-0.334303	0.0554773	-6.02594	1.68125e-09	1.03582e-07
TOPORS	415.756	-0.334379	0.109889	-3.04288	0.00234323	0.0204626
HEATR1	3976.46	-0.335894	0.111411	-3.01492	0.00257048	0.021944
ADCY9	211.746	-0.335967	0.108437	-3.09827	0.00194655	0.0178058
HSPD1P1	354.278	-0.336677	0.0998021	-3.37345	0.000742322	0.00833769
MCAM	468.422	-0.336841	0.0966561	-3.48494	0.000492242	0.00595166
GPT2	1010.37	-0.336946	0.0909391	-3.70518	0.000211238	0.00299907
RFXAP	434.652	-0.337072	0.0857678	-3.93005	8.49266e-05	0.00140355
TMEM170B	336.52	-0.337102	0.105258	-3.20262	0.00136183	0.0136234
PIK3R4	1220.89	-0.340213	0.0763168	-4.4579	8.27679e-06	0.000199246
TP53BP2	1828.36	-0.340847	0.0843854	-4.03917	5.36407e-05	0.000954259
KHDC4	1542.09	-0.341877	0.0608318	-5.62003	1.90923e-08	9.32794e-07
NOC3L	1367.47	-0.341891	0.085109	-4.0171	5.89188e-05	0.00102635
IGFBP4	696.823	-0.342189	0.122166	-2.80101	0.00509433	0.0372635
BNIP3	3871.25	-0.342833	0.0926384	-3.70077	0.000214946	0.00303158
VAV2	246.132	-0.343199	0.112786	-3.04291	0.00234301	0.0204626
RETREG1	255.509	-0.343245	0.104199	-3.29414	0.000987239	0.010531
CROCC	743.952	-0.343889	0.0991473	-3.46847	0.000523435	0.00624766
ATP11C	706.56	-0.344394	0.105626	-3.26052	0.00111208	0.0116372
ELMSAN1	2214.85	-0.344432	0.0753158	-4.57318	4.80384e-06	0.000125394
SCD	20793.4	-0.346451	0.0719584	-4.81461	1.4749e-06	4.4374e-05
E2F5	247.307	-0.346687	0.114106	-3.03828	0.00237932	0.0206809
MACO1	628.741	-0.346698	0.0944065	-3.6724	0.000240285	0.00333164
EXO1	1544.1	-0.34716	0.0664467	-5.22463	1.74503e-07	6.60117e-06
FAM20B	1213.63	-0.34772	0.0753375	-4.6155	3.92144e-06	0.000104809
FGFR1	1177.07	-0.347733	0.0625605	-5.55835	2.72332e-08	1.28245e-06
URB2	1323.5	-0.348291	0.0949388	-3.66858	0.000243899	0.00336955
DDIT4	3503.95	-0.350025	0.0557593	-6.27743	3.44224e-10	2.4136e-08
TRNT1	1015.62	-0.351017	0.0825947	-4.24988	2.13886e-05	0.000452401
SNHG14	1066.95	-0.351691	0.096254	-3.65378	0.000258411	0.00352356
PAQR7	284.333	-0.352454	0.107653	-3.27397	0.00106048	0.0111771
C1orf198	291.037	-0.353266	0.1147	-3.0799	0.00207067	0.0187201
XRCC2	1044.42	-0.353805	0.0654028	-5.40963	6.31538e-08	2.70673e-06
SERPINB8	701.51	-0.354172	0.0817544	-4.33214	1.47667e-05	0.000328632
PASK	1639.1	-0.354264	0.0658937	-5.3763	7.60312e-08	3.20133e-06
SMCR8	1328.99	-0.356285	0.0892368	-3.99258	6.53586e-05	0.00111196
PURB	1726.76	-0.358165	0.0668818	-5.3552	8.54609e-08	3.54493e-06
KLHL23	877.676	-0.358659	0.0800772	-4.47891	7.50235e-06	0.000182739
IPMK	800.52	-0.359034	0.122453	-2.932	0.00336782	0.0268369
IGFBP2	957.667	-0.35926	0.125291	-2.8674	0.00413856	0.031712
HMGA1	16703.4	-0.359374	0.0565042	-6.36012	2.01591e-10	1.48169e-08
POLR3G	1355.81	-0.35973	0.058466	-6.1528	7.61265e-10	5.06241e-08
IRS1	438.331	-0.361097	0.130271	-2.77189	0.00557325	0.039795
UPRT	1057.93	-0.361176	0.0986943	-3.65954	0.000252668	0.00345933
TTC21B	670.766	-0.362172	0.0940585	-3.8505	0.000117879	0.00183588
PLIN2	3271.41	-0.362373	0.0545328	-6.64504	3.03128e-11	2.60503e-09
CARM1	3537.32	-0.362735	0.0720354	-5.03551	4.76571e-07	1.64329e-05
MRM1	769.882	-0.36294	0.0865794	-4.19199	2.76522e-05	0.000561692
ZNF100	227.137	-0.363227	0.126418	-2.87321	0.00406323	0.0313065
BEND3	302.803	-0.363232	0.108264	-3.35505	0.000793519	0.00878322
ZNF480	165.946	-0.364038	0.134737	-2.70184	0.00689568	0.0465959
MFSD4B	220.085	-0.364151	0.115697	-3.14745	0.00164703	0.0157539
PER2	522.271	-0.365011	0.112654	-3.24009	0.00119491	0.0122774
RNF144A	925.394	-0.368093	0.0841871	-4.37233	1.22929e-05	0.000281043
FBXL4	560.729	-0.368276	0.106908	-3.44478	0.000571519	0.00669289
HOMER1	556.705	-0.368861	0.105007	-3.51272	0.000443546	0.00544538
GSE1	1158.69	-0.368893	0.112482	-3.27957	0.00103965	0.0110129
GLB1L3	591.16	-0.369249	0.103418	-3.57044	0.000356381	0.00461176
LEF1	2034.53	-0.370704	0.0612328	-6.05401	1.41286e-09	8.86768e-08
ASXL2	1388.11	-0.370716	0.100814	-3.67721	0.000235797	0.00328469
SARM1	376.888	-0.371275	0.101317	-3.66448	0.000247838	0.00341271
CSTF3	937.431	-0.372001	0.0707687	-5.25658	1.46756e-07	5.67978e-06
KLHL6	1829.45	-0.372613	0.0968528	-3.8472	0.000119473	0.00185382
ZNF84	242.02	-0.372657	0.10403	-3.58221	0.000340703	0.00444319
GABPB1-IT1	310.999	-0.372712	0.106469	-3.50065	0.000464125	0.0056607
THEM5	410.048	-0.372803	0.0826014	-4.51327	6.38343e-06	0.00016014
SIRT1	984.178	-0.374577	0.0646384	-5.79496	6.83378e-09	3.68233e-07
NDST1	182.696	-0.375334	0.132025	-2.8429	0.00447055	0.0336406
NELL2	2934.44	-0.375493	0.100416	-3.73936	0.000184489	0.00267677
ZNF43	262.297	-0.378451	0.116901	-3.23737	0.00120637	0.0123647
IL16	1976.44	-0.37863	0.0773977	-4.892	9.98154e-07	3.10335e-05
PACSIN3	214.6	-0.380288	0.116009	-3.2781	0.00104508	0.0110425
TOP1MT	739.604	-0.38049	0.0881213	-4.3178	1.57593e-05	0.00034841
NPIPA1	191.882	-0.381192	0.141973	-2.68496	0.00725382	0.0483723
SNHG4	1939.43	-0.383012	0.103834	-3.68868	0.000225418	0.00315322
RBM12B	378.931	-0.383072	0.136012	-2.81645	0.00485575	0.035847
JRK	773.643	-0.384572	0.0966596	-3.97862	6.93166e-05	0.00116862
GRPEL2	922.883	-0.38598	0.111383	-3.46533	0.000529588	0.00629421
ZFPL1	121.366	-0.386232	0.144195	-2.67853	0.00739459	0.0490378
RPL32P3	242.603	-0.388439	0.108924	-3.56615	0.000362267	0.00466273
INAFM2	319.472	-0.389915	0.118712	-3.28455	0.00102147	0.0108547
CYFIP1	1002.98	-0.391181	0.0926247	-4.2233	2.40756e-05	0.00049933
MIR155HG	1939.22	-0.391668	0.122658	-3.19317	0.0014072	0.0139373
NEFH	748.274	-0.391973	0.110322	-3.55299	0.000380878	0.00482811
RTL10	519.391	-0.39319	0.0847508	-4.63937	3.49475e-06	9.45181e-05
FBXL20	411.658	-0.393293	0.0870513	-4.51794	6.24448e-06	0.000157598
TNFSF14	1028.55	-0.395967	0.124255	-3.18672	0.00143897	0.0141932
GIMAP8	331.466	-0.39624	0.113803	-3.48182	0.000498021	0.00600689
ATP1A1	8179.43	-0.3965	0.0660899	-5.99941	1.98034e-09	1.20241e-07
[truncated: 397 more rows]

## Sheet: Table S8
Table S8. The clinical characteristics of AML patients with RUNX1::RUNX1T1 for bulk RNA-seq and coculture assay.
Sample	Sex	Age at diagnosis	WBC (×10^9/L)	HGB (g/L)	PLT (×10^9/L)	Karyotype	Mutation (AAchange)	Bulk RNA-seq	Coculture assay
P05	Female	20	11.95	90	54	45,X,-X,t(8;21)(q22;q22.1)[17]/46,XX,t(8;21)(q22;q22.1)[3]	KDM6A-p.R1279*; CCND3-p.P284A; CSF3R-p.L777*; ZBTB7A-p.C440W; BCOR-p.E1220V	No	Yes
P07	Female	26	8.78	83	84	46,XX,t(8;21)(q22;q22.1)[20]	KIT-p.N822K; KIT-p.F522C; CBL-p.C396G	No	Yes
P08	Male	15	13.23	72	5	46,XY,t(8;21)(q22;q22.1)[11]/45,X,-Y,t(8;21)(q22;q22.1)[9]	ASXL2-p.R591Pfs*17; KIT-p.N822K; ZBTB7A-p.G560Afs*8; ZBTB7A-p.P398L; GNB1-p.I120delinsMYS	Yes	Yes
P09	Female	44	4.58	64	8	46,XX,t(8;21)(q22;q22.1)[13]/46,XX[7]	ASXL2-p.F642Sfs*8; MTOR-p.A711S; MFHAS1-p.A128P; PDS5B-p.R724Pfs*16; MEF2B-p.Q56H	Yes	Yes
P10	Male	47	12.26	50	15	45,X,-Y,t(8;21)(q22;q22.1)[9]/46,XY,t(8;21)[9]/46,XY,t(8;21),inv(9)(p13q34)[2]	ASXL1-p.E635Rfs*15; PHF6-p.Y301*; ASXL2-p.Q592Lfs*19; KIT-p.Y418_D419insFL; ZBTB7A-p.A175Rfs*19; ZBTB7A-p.S326Lfs*29	No	Yes
P11	Male	45	62.9	82	24	45,X,-Y,t(8;21)(q22;q22.1)[19]/46,XY[1]	DNMT3B-p.G198W; PRKDC-p.Y1086H; KIT-p.D816V; ZBTB7A-p.R49C; FLT3-p.D835Y; MAP2K1-p.S377C	Yes	Yes
P12	Male	52	18.52	79	77	46,XY,t(8;21)(q22;q22)[16]/46,idem,del(12)(p11.2p13)[1]/80＜3n＞,XXYY,+3,+8,t(8;21)×2,+11,+13,+14,+18,+19,+20,+21,+add(21)(q22)[2]/46,XY[3]	ASXL1-p.E635Rfs*15; ASXL1-p.C687Yfs*30; IDH2-p.R140Q; NRAS-p.G12S; SRSF2-p.P95T	Yes	Yes

## Sheet: Table S9
Table S9. The differentially expressed genes in ADGRG1+ vs ADGRG1- T cells from AML BM (adjusted p-value < 0.05).
Gene	baseMean	log2FoldChange	lfcSE	stat	p-value	adjusted p-value
CMKLR1	334.627	7.10003	0.956574	7.42235	1.15e-13	5.15e-10
PRSS23	967.261	6.37958	1.03619	6.15675	7.43e-10	9.96e-07
PDGFRB	111.797	6.06711	0.95936	6.32412	2.55e-10	3.8e-07
PPP1R14C	75.9756	5.72649	0.989439	5.78762	7.14e-09	7.37e-06
FGFBP2	2712.04	5.71154	0.755426	7.56068	4.01e-14	2.69e-10
CX3CR1	1128	5.39252	1.09974	4.90346	9.42e-07	0.000435585
ADGRG1	2246.91	5.22891	0.794539	6.58107	4.67e-11	8.95e-08
NME8	159.554	5.20185	0.972077	5.35127	8.73e-08	6.17e-05
GZMB	4679.86	5.16556	0.779801	6.6242	3.49e-11	7.81e-08
ASCL2	108.495	5.13859	0.96609	5.31896	1.04e-07	7e-05
GPR141	119.418	5.12914	0.954521	5.37352	7.72e-08	5.75e-05
CXCR2	98.2585	5.04517	1.01029	4.99376	5.92e-07	0.000294204
KIF19	211.657	4.91449	0.76392	6.43325	1.25e-10	2.09e-07
PLAT	40.8006	4.78621	1.13918	4.20145	2.65e-05	0.00658848
FCGR3A	2674.93	4.61178	0.820299	5.62207	1.89e-08	1.58e-05
SLCO4C1	135.232	4.56904	1.0058	4.54271	5.55e-06	0.00186257
PALLD	196.403	4.47052	0.75415	5.92789	3.07e-09	3.43e-06
TPSD1	96.7901	4.42572	1.12511	3.9336	8.37e-05	0.0145791
PPP1R26	31.1397	4.32105	1.03812	4.1624	3.15e-05	0.00754418
GNLY	11956.4	4.26736	0.83031	5.13949	2.75e-07	0.000147828
LILRB1	760.971	4.1837	0.792526	5.27895	1.3e-07	8.3e-05
BFSP1	62.4028	4.15694	0.993312	4.18493	2.85e-05	0.00695773
GLB1L2	120.688	4.14749	0.852402	4.86564	1.14e-06	0.000510147
TPSAB1	3489.55	4.10425	1.03336	3.97173	7.14e-05	0.0132943
IQGAP3	24.1989	4.02276	1.06619	3.77301	0.00016129	0.0237769
ERBB2	154.499	4.00785	0.770654	5.20058	1.99e-07	0.000111048
GPR27	101.675	3.85768	1.03299	3.73449	0.000188095	0.0264855
LINC02384	239.485	3.81819	1.06773	3.576	0.000348897	0.0406996
ZNF683	1055.07	3.81121	0.897893	4.24462	2.19e-05	0.00564892
AC120498.2	41.647	3.7975	1.06415	3.56856	0.000358948	0.0415111
PTGDS	79.3592	3.66128	0.807163	4.53598	5.73e-06	0.00187601
PLEKHG3	839.203	3.49403	0.754373	4.6317	3.63e-06	0.00138985
ZNF365	91.0834	3.35007	0.834453	4.01469	5.95e-05	0.0119179
MLC1	215.837	3.27369	0.911172	3.59283	0.000327101	0.0384918
PXDN	85.9569	3.18073	0.788928	4.03171	5.54e-05	0.0117906
SGCD	107.896	3.16318	0.836356	3.78209	0.000155515	0.0234409
C1orf21	963.47	3.00195	0.854676	3.51238	0.000444108	0.0472834
ITGAM	1158.4	2.97891	0.78019	3.81818	0.000134439	0.0214702
SOX13	107.01	2.85292	0.790596	3.60857	0.000307885	0.0375479
RAB11FIP5	456.967	2.83132	0.744557	3.80269	0.000143132	0.0220703
PLOD1	428.14	2.81305	0.747491	3.76333	0.000167667	0.0241856
ATL1	131.944	2.74622	0.749351	3.6648	0.000247537	0.0325559
TSPAN2	246.372	2.74125	0.776823	3.5288	0.000417452	0.044801
AGPAT4	390.253	2.66875	0.751243	3.55245	0.000381666	0.0425041
PRF1	6918.27	2.61587	0.703839	3.71657	0.000201943	0.0276436
AC022149.1	157.462	2.57675	0.726766	3.5455	0.000391865	0.0430891
ANO9	319.768	-2.62754	0.738271	-3.55904	0.000372214	0.0419601
AQP3	541.121	-2.76886	0.776413	-3.56622	0.000362168	0.0415255
SCML1	222.926	-2.84899	0.788557	-3.61291	0.000302777	0.0372638
HID1	52.1298	-2.8644	0.792716	-3.6134	0.000302203	0.0372638
TCF7	3968.21	-2.99908	0.773941	-3.87508	0.000106589	0.0174377
SUSD3	292.865	-3.00406	0.796087	-3.77354	0.000160951	0.0237769
JAML	1929.73	-3.00416	0.829056	-3.6236	0.000290536	0.0367693
TBC1D4	563.527	-3.00749	0.795116	-3.78246	0.000155288	0.0234409
FOXJ1	78.1628	-3.04205	0.869819	-3.49734	0.000469924	0.049638
CD27	1003.81	-3.05369	0.864328	-3.53302	0.000410839	0.0444468
ACTN1	1741.7	-3.05602	0.837339	-3.64968	0.000262564	0.0335457
RNF157	497.685	-3.07233	0.790594	-3.8861	0.000101866	0.0170376
TRAV1-2	167.651	-3.11832	0.880338	-3.54219	0.000396823	0.0432795
PLAG1	65.6203	-3.14856	0.870188	-3.61825	0.000296603	0.0371863
TNFSF8	571.467	-3.20515	0.865243	-3.70434	0.000211943	0.0287194
GCNT4	65.0532	-3.25216	0.903364	-3.60005	0.000318152	0.0384505
SNX9	503.12	-3.25397	0.790399	-4.11686	3.84e-05	0.00903895
TNFRSF13C	28.1425	-3.29802	0.90112	-3.65991	0.000252307	0.0325828
TRABD2A	1254.07	-3.30764	0.82011	-4.03316	5.5e-05	0.0117906
EPHX2	370.699	-3.34604	0.839405	-3.9862	6.71e-05	0.012733
SLC22A17	66.5931	-3.3549	0.836676	-4.0098	6.08e-05	0.0119888
CD28	871.918	-3.378	0.852922	-3.9605	7.48e-05	0.0135588
TNK1	227.505	-3.41387	0.769184	-4.43829	9.07e-06	0.00258808
NRCAM	92.5167	-3.42097	0.868228	-3.94017	8.14e-05	0.0143724
AL157935.1	62.3716	-3.45252	0.92497	-3.73257	0.000189535	0.0264855
SIRPG	1418.98	-3.4931	0.951062	-3.67284	0.000239868	0.0318597
LSR	800.324	-3.50209	0.788975	-4.43878	9.05e-06	0.00258808
ID3	500.908	-3.51165	0.872763	-4.0236	5.73e-05	0.0118291
HOOK1	176.732	-3.61108	0.837992	-4.30921	1.64e-05	0.00448554
RETREG1	628.009	-3.63746	0.886517	-4.1031	4.08e-05	0.00942886
TRBV4-1	374.306	-3.63963	1.02184	-3.56185	0.000368255	0.0418656
BACH2	576.821	-3.6634	0.803672	-4.55832	5.16e-06	0.00182036
LINC02273	502.547	-3.70016	0.867771	-4.26398	2.01e-05	0.00528234
TRBV29-1	100.159	-3.73488	0.807385	-4.6259	3.73e-06	0.00138985
TPTEP1	31.1612	-3.74541	0.984928	-3.80273	0.000143111	0.0220703
VIPR1	166.762	-3.76442	0.832568	-4.52146	6.14e-06	0.00196162
LINC00402	116.288	-3.77201	1.06216	-3.55127	0.000383377	0.0425041
RORC	120.652	-3.77426	1.05041	-3.59314	0.000326715	0.0384918
LAMP3	42.8934	-3.88473	1.01961	-3.80999	0.00013897	0.0219327
CARMIL1	46.3381	-3.88496	1.08098	-3.59392	0.000325735	0.0384918
DPP4	586.113	-3.90057	0.853881	-4.56805	4.92e-06	0.00178488
TRBV7-6	27.2657	-3.94292	1.01525	-3.88371	0.000102874	0.0170376
GZMK	2363.34	-3.96997	0.930182	-4.26795	1.97e-05	0.00528234
NT5E	416.504	-3.97737	0.851393	-4.6716	2.99e-06	0.0012149
RCAN3	1216.19	-3.98218	0.855172	-4.65658	3.21e-06	0.00126851
LYPD3	205.742	-4.01923	1.06638	-3.76904	0.000163878	0.0238959
LTB	3097.89	-4.07951	0.870943	-4.68401	2.81e-06	0.00117934
AL391863.1	23.7058	-4.11011	1.09712	-3.74625	0.000179495	0.0256162
NOG	53.5772	-4.14589	1.04484	-3.96797	7.25e-05	0.0133208
TRBV30	114.191	-4.14649	1.12162	-3.69689	0.000218258	0.0292793
CHRM3-AS2	452.77	-4.17381	0.796674	-5.23905	1.61e-07	9.41e-05
TRBV24-1	24.8191	-4.17636	1.08336	-3.85502	0.000115721	0.0187035
PRKN	36.0508	-4.19042	1.04679	-4.00311	6.25e-05	0.0121542
DKK3	209.954	-4.21322	1.07294	-3.92681	8.61e-05	0.0148047
ALOX15P1	34.7608	-4.27362	1.16778	-3.65961	0.000252599	0.0325828
RGMB	37.2644	-4.31811	1.09353	-3.9488	7.85e-05	0.0140489
IL23A	509.465	-4.33493	1.08773	-3.98531	6.74e-05	0.012733
NKX3-1	68.8906	-4.34175	1.03183	-4.20781	2.58e-05	0.00652679
AC021683.5	41.1435	-4.36138	1.17084	-3.72501	0.000195309	0.0270111
LIMS2	75.8658	-4.365	1.07553	-4.05847	4.94e-05	0.010863
TRBV5-4	232.588	-4.36987	1.11492	-3.91944	8.88e-05	0.0150717
AC241585.1	33.1771	-4.38889	1.09046	-4.02479	5.7e-05	0.0118291
TRAV20	47.2798	-4.45027	1.10746	-4.01844	5.86e-05	0.011908
TRBV9	52.7051	-4.45262	1.09409	-4.06969	4.71e-05	0.0106041
LINC00920	29.4695	-4.62073	1.13589	-4.06795	4.74e-05	0.0106041
EPHA1	108.608	-4.64167	0.962234	-4.82385	1.41e-06	0.00060937
LEF1	2996.21	-4.78274	0.806621	-5.92935	3.04e-09	3.43e-06
LEF1-AS1	38.9489	-4.80488	1.11246	-4.31913	1.57e-05	0.00437785
TSPAN18	38.9086	-4.81651	1.06766	-4.5113	6.44e-06	0.00201012
CD248	247.253	-4.82839	1.07389	-4.49615	6.92e-06	0.00210965
FAM153A	59.8662	-4.88186	1.07386	-4.5461	5.46e-06	0.00186257
SLC4A10	379.67	-4.99183	0.879633	-5.6749	1.39e-08	1.33e-05
BLK	51.7354	-5.07609	1.13756	-4.46226	8.11e-06	0.00241765
NELL2	2453.19	-5.15096	0.76909	-6.69748	2.12e-11	5.69e-08
TCEA3	130.467	-5.27739	1.03858	-5.08136	3.75e-07	0.00019335
IL23R	64.2661	-5.39337	1.08745	-4.95963	7.06e-07	0.000338376
HAPLN3	335.869	-5.39796	0.994354	-5.42861	5.68e-08	4.48e-05
EPHA1-AS1	56.5919	-5.77974	1.10097	-5.24968	1.52e-07	9.29e-05
MAL	674.584	-6.23893	0.866243	-7.20228	5.92e-13	1.99e-09
MXRA8	269.731	-6.31685	1.11593	-5.66064	1.51e-08	1.35e-05
CCR7	2836.95	-6.32516	0.798696	-7.91936	2.39e-15	3.2e-11

## Sheet: Table S10
Table S10. The treatment received by 42 newly diagnosed RUNX1::RUNX1T1 positive AML patients.
ID	Gender	Age	Induction chemotherapy
TR058	Male	26	DA3+7
TR1098	Male	43	DA3+7
TR1102	Female	16	DA3+7
TR1170	Female	17	DA3+7
TR1328	Female	31	DA3+7
TR1334	Male	66	DA3+7 plus homoharringtonine
TR1428	Female	24	DA3+7
TR1544	Female	33	DA3+7
TR1600	Female	47	DA3+7
TR1630	Male	38	DA3+7
TR1675	Female	14	DA3+7
TR1782	Female	42	DA3+7
TR1876	Female	36	DA3+7
TR2085	Female	19	DA3+7
TR2105	Male	30	DA3+7
TR2140	Female	38	DA3+7
TR2185	Male	36	DA3+7
TR2285	Female	33	DA3+7
TR2301	Male	53	DA3+7
TR2353	Male	32	DA3+7
TR2792	Female	17	DA3+7
TR2842	Female	26	DA3+7
TR290	Male	30	DA3+7
TR2933	Male	14	DA3+7
TR3062	Male	18	DA3+7 plus venetoclax
TR3101	Male	15	DA3+7
TR3110	Male	38	DA3+7
TR3122	Male	22	DA3+7 plus venetoclax
TR3195	Female	26	DA3+7
TR3372	Male	57	DA3+7 plus venetoclax
TR351	Female	30	DA3+7
TR365	Male	33	DA3+7
TR369	Male	53	DA3+7
TR480	Male	28	DA3+7
TR495	Male	37	DA3+7
TR581	Male	21	DA3+7
TR591	Male	15	DA3+7 plus homoharringtonine
TR660	Male	37	DA3+7
TR672	Male	64	DA3+7
TR714	Male	50	NA
TR841	Male	40	DA3+7
TR997	Male	37	DA3+7
DA: Daunorubicin and cytarabine

[truncated: 1 more sheets: Table S11]
